# Supplementary material for: Persistent Infection by Wolbachia wAlbB Has No Effect on Composition of the Gut Microbiota in Adult Female Anopheles stephensi
Source: Front Microbiol. 2016 Sep 21;7:1485. doi: 10.3389/fmicb.2016.01485 (PMC5030273; doi:10.3389/fmicb.2016.01485)
Supplement: Supplementary file 2 [file Data_Sheet_2.XLSX]

## Sheet: Sheet1
Table S1 Database for representative OTUs
	OTUs	Representative sequence name	Representative sequences	Taxonomy				Wolbachia-cured mosquitoes (sugar fed)						Wolbachia-infected mosquitoes (sugar fed)						Wolbachia-cured mosquitoes (blood fed)							Wolbachia-infected mosquitoes (blood fed)							Wolbachia-cured mosquitoes (post blood fed)							Wolbachia-infected mosquitoes (post blood fed)
						LBT-SM1	LBT-SM2	LBT-SM3	LBT-SM4	LBT-SM5		LB1-SM1	LB1-SM2	LB1-SM3	LB1-SM4	LB1-SM5		LBT-BM1	LBT-BM2	LBT-BM3	LBT-BM4	LBT-BM5	LBT-BM6		LB1-BM1	LB1-BM2	LB1-BM3	LB1-BM4	LB1-BM5	LB1-BM6		LBT-PBM1	LBT-PBM2	LBT-PBM3	LBT-PBM4	LBT-PBM5	LBT-PBM6		LB1-PBM1	LB1-PBM2	LB1-PBM3	LB1-PBM4	LB1-PBM5	LB1-PBM6
	Otu00001	HWI-M02808_49_AEBFW_1_1101_15265_2080	AC-GG-AG-GGT--GCA-A-GC-G-T-T--AT-C-CGG-AT-TTA-T-T-GG-GT--TT-AAA-GG-GT-CC-G-TA-G-G-C-GG-A-CT-G-A-T--AA-G-T-C-A-G-T-G-G--TG-A-AA-TC-C-G-AC-A-G-CT-T-AA-C-T-G-T-C-G-A-A-C-T-G--C-C-A-TT-GA-T-AC-T-G-T--TA--G-T-C--T-T-G-A-G-T-A--A-GG--TT-G-A--A-G-TG---GC-T--GG--A--ATA----A-G-T-A-GT--GT-AG-CGGT-G-AAA-TGCAT-AGAT-A-TTA-C-T-T-A-G-A-AC-A-CC---AAT--T-GC-GAA-G-GC-A-G-G-TCA-CTA-A--GT-C-TT-A-AC-T-GACGC-T-G-A-TG-…	Bacteria(100);"Bacteroidetes"(100);Flavobacteria(100);"Flavobacteriales"(100);Flavobacteriaceae(100);Elizabethkingia(100);Elizabethkingia_unclassified(100);Elizabethkingia_unclassified_unclassified(100);		44553	81877	47964	32086	84		26176	33363	35859	24920	19898		2946	10786	972	27257	31	30311		36609	32889	34079	23	13512	16461		22104	254	21712	14666	33717	31750		7	24337	13136	16947	25484	42562
	Otu00002	HWI-M02808_49_AEBFW_1_1101_19843_9874	AC-GG-AG-GGT--GCA-A-GC-G-T-T--AA-T-CGG-AA-TTA-C-T-GG-GC--GT-AAA-GC-GC-AC-G-CA-G-G-C-GG-T-TT-G-T-T--AA-G-T-C-A-G-A-T-G--TG-A-AA-TC-C-C-CG-G-G-CT-C-AA-C-C-T-G-G-G-A-A-C-T-G--C-A-T-TT-GA-A-AC-T-G-G--CA--A-G-C--T-A-G-A-G-T-C--T-CG--TA-G-A--G-G-GG---GG-T--AG--A--ATT----C-C-A-G-GT--GT-AG-CGGT-G-AAA-TGCGT-AGAG-A-TCT-G-G-A-G-G-A-AT-A-CC---GGT--G-GC-GAA-G-GC-G-G-C-CCC-CTG-G--AC-G-AA-G-AC-T-GACGC-T-C-A-GG-…	Bacteria(100);"Proteobacteria"(100);Gammaproteobacteria(100);"Enterobacteriales"(100);Enterobacteriaceae(100);Enterobacteriaceae_unclassified(96);Enterobacteriaceae_unclassified(96);Enterobacteriaceae_unclassified_unclassified(96);		2065	10944	6943	6508	2152		3449	688	1097	3068	6331		30874	49670	49515	35530	40480	26809		43614	41319	7657	39899	29292	41929		17015	30603	10020	7834	12739	14599		4162	10280	3245	4037	23355	15775
	Otu00003	HWI-M02808_49_AEBFW_1_1101_12398_2908	AC-GA-AG-GGG--GCT-A-GC-G-T-T--GC-T-CGG-AA-TGA-C-T-GG-GC--GT-AAA-GG-GC-GC-G-TA-G-G-C-GG-T-TC-A-T-A--CA-G-T-C-A-G-A-T-G--TG-A-AA-TT-C-C-AG-G-G-CT-T-AA-C-C-T-T-G-G-G-G-C-T-G--C-A-T-TT-GA-T-AC-G-T-A--TG--G-A-C--T-A-G-A-G-T-G--T-GA--GA-G-A--G-G-GT---TG-T--GG--A--ATT----C-C-C-A-GT--GT-AG-AGGT-G-AAA-TTCGT-AGAT-A-TTG-G-G-A-A-G-A-AC-A-CC---GGT--G-GC-GAA-G-GC-G-G-C-AAC-CTG-G--CT-C-AT-T-AC-T-GACGC-T-G-A-GG-…	Bacteria(100);"Proteobacteria"(100);Alphaproteobacteria(100);Rhodospirillales(100);Acetobacteraceae(100);Asaia(99);Asaia_unclassified(99);Asaia_unclassified_unclassified(99);		1485	4349	3192	2262	1341		1567	1950	2191	3108	1462		5954	1653	7444	1968	6678	915		5187	2327	2872	5545	2578	4054		2226	5429	2866	1496	3982	2036		485	3418	5798	2958	4023	4049
	Otu00004	HWI-M02808_49_AEBFW_1_1103_4831_11413	AC-AG-AG-GGT--GCA-A-GC-G-T-T--AA-T-CGG-AA-TTA-C-T-GG-GC--GT-AAA-GC-GC-GC-G-TA-G-G-T-GG-T-TC-G-T-T--AA-G-T-T-G-G-A-T-G--TG-A-AA-TC-C-C-CG-G-G-CT-C-AA-C-C-T-G-G-G-A-A-C-T-G--C-A-T-CC-AA-A-AC-T-G-G--CA--A-G-C--T-A-G-A-G-T-A--T-GG--TA-G-A--G-G-GT---GG-T--GG--A--ATT----T-C-C-T-GT--GT-AG-CGGT-G-AAA-TGCGT-AGAT-A-TAG-G-A-A-G-G-A-AC-A-CC---AGT--G-GC-GAA-G-GC-G-A-C-CAC-CTG-G--AC-T-GA-T-AC-T-GACAC-T-G-A-GG-…	Bacteria(100);"Proteobacteria"(100);Gammaproteobacteria(100);Pseudomonadales(100);Pseudomonadaceae(100);Pseudomonas(95);Pseudomonas_unclassified(95);Pseudomonas_unclassified_unclassified(95);		2274	1434	2109	1890	428		892	3399	6355	4849	785		7569	1611	1996	1112	1341	3294		1653	4620	2013	2213	3847	5339		2585	10938	4410	3037	6091	3084		908	1733	4506	513	1101	1646
	Otu00005	HWI-M02808_49_AEBFW_1_1103_14994_19429	AC-GG-AG-AGG--GCT-A-GC-G-T-T--AT-T-CGG-AA-TTA-T-T-GG-GC--GT-AAA-GG-GC-GC-G-TA-G-G-C-TG-G-TT-A-A-T--AA-G-T-T-A-A-A-A-G--TG-A-AA-TC-C-C-GA-G-G-CT-T-AA-C-C-T-T-G-G-A-A-T-T-G--C-T-T-TT-AA-A-AC-T-A-T--TA--A-T-C--T-A-G-A-G-A-T--T-GA--AA-G-A--G-G-AT---AG-A--GG--A--ATT----C-C-T-G-AT--GT-AG-AGGT-A-AAA-TTCGT-AAAT-A-TTA-G-G-A-G-G-A-AC-A-CC---AGT--G-GC-GAA-G-GC-G-T-C-TAT-CTG-G--TT-C-AA-A-TC-T-GACGC-T-G-A-AG-…	Bacteria(100);"Proteobacteria"(100);Alphaproteobacteria(100); Rickettsiales (100); Anaplasmataceae (100); Wolbachieae (100)		4	5	3	0	1		2682	3936	2606	2805	5162		2	4	5	3	0	0		13	48	17	364	13	12		11	13	1	16	2	4		1138	3381	2737	2313	2299	2542
	Otu00006	HWI-M02808_49_AEBFW_1_1101_1932_17374	AC-GT-AG-GGT--GCA-A-GC-G-T-T--AA-T-CGG-AA-TTA-C-T-GG-GC--GT-AAA-GC-GT-GC-G-CA-G-G-C-GG-T-GA-T-G-T--AA-G-A-C-C-G-A-T-G--TG-A-AA-TC-C-C-CG-G-G-CT-C-AA-C-C-T-G-G-G-A-A-C-T-G--C-A-T-TG-GT-G-AC-T-G-C--AT--C-G-C--T-T-G-A-G-T-A--T-GG--CA-G-A--G-G-GG---GG-T--AG--A--ATT----C-C-A-C-GT--GT-AG-CAGT-G-AAA-TGCGT-AGAG-A-TGT-G-G-A-G-G-A-AT-A-CC---GAT--G-GC-GAA-G-GC-A-G-C-CCC-CTG-G--GT-C-AA-T-AC-T-GACGC-T-C-A-TG-…	Bacteria(100);"Proteobacteria"(100);Betaproteobacteria(100);Burkholderiales(100);Burkholderiaceae(98);Burkholderia(93);Burkholderia_unclassified(93);Burkholderia_unclassified_unclassified(93);		0	17	28	10	1		66	24	0	63	0		1	0	1	1	22	1		0	1	16	0	5	2		118	938	288	117	318	141		280	495	2282	1711	928	1132
	Otu00007	HWI-M02808_49_AEBFW_1_1103_23360_25528	AC-GA-AG-GGT--GCA-A-GC-G-T-T--AC-T-CGG-AA-TTA-C-T-GG-GC--GT-AAA-GC-GT-GC-G-TA-G-G-T-GG-T-TA-T-T-T--AA-G-T-C-C-G-T-T-G--TG-A-AA-GC-C-C-TG-G-G-CT-C-AA-C-C-T-G-G-G-A-A-C-T-G--C-A-G-TG-GA-T-AC-T-G-G--AT--G-A-C--T-A-G-A-A-T-G--T-GG--TA-G-A--G-G-GT---AG-C--GG--A--ATT----C-C-T-G-GT--GT-AG-CAGT-G-AAA-TGCGT-AGAG-A-TCA-G-G-A-G-G-A-AC-A-TC---CAT--G-GC-GAA-G-GC-A-G-C-TAC-CTG-G--AC-C-AA-C-AT-T-GACAC-T-G-A-GG-…	Bacteria(100);"Proteobacteria"(100);Gammaproteobacteria(100);Xanthomonadales(100);Xanthomonadaceae(100);Stenotrophomonas(93);Stenotrophomonas_unclassified(93);Stenotrophomonas_unclassified_unclassified(93);		22	8	55	28	437		40	158	55	108	14		8	0	3	2	0	0		1	0	1	4	0	2		35	35	11	3	18	24		278	240	147	223	47	76
	Otu00008	HWI-M02808_49_AEBFW_1_1104_20962_23124	AC-GT-AG-GGT--GCA-A-GC-G-T-T--AT-C-CGG-AA-TTA-T-T-GG-GC--GT-AAA-GA-GC-TC-G-TA-G-G-C-GG-T-TT-G-T-C--GC-G-T-C-T-G-T-C-G--TG-A-AA-GT-C-C-GG-G-G-CT-C-AA-C-T-C-C-G-G-A-T-C-T-G--C-G-G-TG-GG-T-AC-G-G-G--CA--G-A-C--T-A-G-A-G-T-G--A-TG--TA-G-G--G-G-AG---AC-T--GG--A--ATT----C-C-T-G-GT--GT-AG-CGGT-G-GAA-TGCGC-AGAT-A-TCA-G-G-A-G-G-A-AC-A-CC---GAT--G-GC-GAA-G-GC-A-G-G-TCT-CTG-G--GC-A-TT-A-AC-T-GACGC-T-G-A-GG-…	Bacteria(100);"Actinobacteria"(100);Actinobacteria(100);Actinomycetales(100);Micrococcaceae(100);Micrococcaceae_unclassified(98);Micrococcaceae_unclassified(98);Micrococcaceae_unclassified_unclassified(98);		21	17	22	59	112		112	17	17	142	135		11	1	8	4	2	0		9	1	0	10	2	0		15	82	4	0	2	44		220	147	85	321	21	50
	Otu00009	HWI-M02808_49_AEBFW_1_1102_28628_17901	AC-GA-AG-GGG--GCT-A-GC-G-T-T--GC-T-CGG-AA-TGA-C-T-GG-GC--GT-AAA-GG-GC-GC-G-TA-G-G-C-GG-T-TG-A-T-G--CA-G-T-C-A-G-A-T-G--TG-A-AA-TC-C-C-CG-G-G-CT-T-AA-C-C-T-G-G-G-A-A-C-T-G--C-A-T-TT-GA-G-AC-G-C-A--TT--G-A-C--T-A-G-A-G-T-T--C-GA--GA-G-A--G-G-GT---TG-T--GG--A--ATT----C-C-C-A-GT--GT-AG-AGGT-G-AAA-TTCGT-AGAT-A-TTG-G-G-A-A-G-A-AC-A-CC---GGT--G-GC-GAA-G-GC-G-G-C-AAC-CTG-G--CT-C-GA-T-AC-T-GACGC-T-G-A-GG-…	Bacteria(100);"Proteobacteria"(100);Alphaproteobacteria(100);Rhodospirillales(100);Acetobacteraceae(100);Gluconobacter(100);Gluconobacter_unclassified(100);Gluconobacter_unclassified_unclassified(100);		0	35	0	0	0		31	0	132	0	0		4	0	0	1	0	2		0	0	6	0	0	0		51	81	52	5	95	102		75	73	90	173	130	197
	Otu00010	HWI-M02808_49_AEBFW_1_2106_3829_9265	AC-GT-AG-GGT--CCA-A-GC-G-T-T--AA-T-CGG-AA-TTA-C-T-GG-GC--GT-AAA-GC-GT-GC-G-CA-G-G-C-GG-T-TG-T-G-C--AA-G-A-C-C-G-A-T-G--TG-A-AA-TC-C-C-CG-G-G-CT-T-AA-C-C-T-G-G-G-A-A-T-T-G--C-A-T-TG-GT-G-AC-T-G-C--AC--G-G-C--T-A-G-A-G-T-G--T-GT--CA-G-A--G-G-GG---GG-T--AG--A--ATT----C-C-A-C-GT--GT-AG-CAGT-G-AAA-TGCGT-AGAG-A-TGT-G-G-A-G-G-A-AT-A-CC---GAT--G-GC-GAA-G-GC-A-G-C-CCC-CTG-G--GA-T-AA-C-AC-T-GACGC-T-C-A-TG-…	Bacteria(100);"Proteobacteria"(100);Betaproteobacteria(100);Burkholderiales(100);Burkholderiaceae(93);Ralstonia(92);Ralstonia_unclassified(92);Ralstonia_unclassified_unclassified(92);		9	6	22	32	152		31	58	50	0	84		0	0	1	0	0	0		3	0	0	10	0	0		7	8	14	0	4	23		139	251	23	330	4	12
	Otu00011	HWI-M02808_49_AEBFW_1_1102_20065_18312	AC-GA-AG-GGG--GCT-A-GC-G-T-T--GT-T-CGG-AT-TTA-C-T-GG-GC--GT-AAA-GC-GC-AC-G-TA-G-G-C-GG-A-CT-A-T-T--AA-G-T-C-A-G-G-G-G--TG-A-AA-TC-C-C-GG-G-G-CT-C-AA-C-C-C-C-G-G-A-A-C-T-G--C-C-T-TT-GA-T-AC-T-G-G--TA--G-T-C--T-T-G-A-G-T-T--C-GA--GA-G-A--G-G-TG---AG-T--GG--A--ATT----C-C-G-A-GT--GT-AG-AGGT-G-AAA-TTCGT-AGAT-A-TTC-G-G-A-G-G-A-AC-A-CC---AGT--G-GC-GAA-G-GC-G-G-C-TCA-CTG-G--CT-C-GA-T-AC-T-GACGC-T-G-A-GG-…	Bacteria(100);"Proteobacteria"(100);Alphaproteobacteria(100);Rhizobiales(100);Phyllobacteriaceae(100);Phyllobacterium(93);Phyllobacterium_unclassified(93);Phyllobacterium_unclassified_unclassified(93);		11	6	0	32	335		0	11	0	65	64		0	0	1	5	1	0		0	0	5	0	0	0		0	31	2	0	5	0		239	118	8	202	0	0
	Otu00012	HWI-M02808_49_AEBFW_1_2113_24329_10038	AC-GG-AG-GGA--GCT-A-GC-G-T-T--GT-T-CGG-AA-TTA-C-T-GG-GC--GT-AAA-GC-GC-AC-G-TA-G-G-C-GG-C-TT-T-G-T--AA-G-T-C-A-G-A-G-G--TG-A-AA-GC-C-T-GG-A-G-CT-C-AA-C-T-C-C-A-G-A-A-C-T-G--C-C-T-TT-GA-G-AC-T-G-C--AT--C-G-C--T-T-G-A-A-T-C--C-AG--GA-G-A--G-G-TG---AG-T--GG--A--ATT----C-C-G-A-GT--GT-AG-AGGT-G-AAA-TTCGT-AGAT-A-TTC-G-G-A-A-G-A-AC-A-CC---AGT--G-GC-GAA-G-GC-G-G-C-TCA-CTG-G--AC-T-GG-T-AT-T-GACGC-T-G-A-GG-…	Bacteria(100);"Proteobacteria"(100);Alphaproteobacteria(100);Sphingomonadales(100);Sphingomonadaceae(100);Sphingomonas(100);Sphingomonas_unclassified(100);Sphingomonas_unclassified_unclassified(100);		0	1	1	0	0		8	5	24	0	0		0	0	0	0	0	0		0	1	7	5	0	0		285	38	0	0	0	0		158	0	59	0	0	37
	Otu00013	HWI-M02808_49_AEBFW_1_1104_22010_11423	AC-GT-AG-GGT--GCA-A-GC-G-T-T--AA-T-CGG-AA-TTA-C-T-GG-GC--GT-AAA-GC-GT-GC-G-CA-G-G-C-GG-T-TT-T-G-T--AA-G-T-C-T-G-A-T-G--TG-A-AA-TC-C-C-CG-G-G-CT-C-AA-C-C-T-G-G-G-A-A-T-T-G--C-A-T-TG-GA-G-AC-T-G-C--AA--G-G-C--T-A-G-A-A-T-C--T-GG--CA-G-A--G-G-GG---GG-T--AG--A--ATT----C-C-A-C-GT--GT-AG-CAGT-G-AAA-TGCGT-AGAT-A-TGT-G-G-A-G-G-A-AC-A-CC---GAT--G-GC-GAA-G-GC-A-G-C-CCC-CTG-G--GT-C-AA-G-AT-T-GACGC-T-C-A-TG-…	Bacteria(100);"Proteobacteria"(100);Betaproteobacteria(100);Burkholderiales(100);Oxalobacteraceae(100);Janthinobacterium(100);Janthinobacterium_unclassified(100);Janthinobacterium_unclassified_unclassified(100);		6	0	0	5	104		0	0	10	0	122		2	0	0	0	0	0		0	2	0	2	0	0		0	28	5	0	0	1		67	41	20	168	0	10
	Otu00014	HWI-M02808_49_AEBFW_1_2110_19986_21748	AC-GT-AG-GGT--GCA-A-GC-G-T-T--AA-T-CGG-AA-TTA-C-T-GG-GC--GT-AAA-GC-GT-GC-G-CA-G-G-C-GG-T-TT-T-G-T--AA-G-T-C-T-G-A-T-G--TG-A-AA-TC-C-C-CG-G-G-CT-C-AA-C-C-T-G-G-G-A-A-C-T-G--C-A-T-TG-GA-G-AC-T-G-C--AA--G-G-C--T-A-G-A-G-T-G--T-GT--CA-G-A--G-G-GG---GG-T--AG--A--ATT----C-C-A-C-GT--GT-AG-CAGT-G-AAA-TGCGT-AGAG-A-TGT-G-G-A-G-G-A-AT-A-CC---GAT--G-GC-GAA-G-GC-A-G-C-CCC-CTG-G--GA-T-AA-C-AC-T-GACGC-T-C-A-TG-…	Bacteria(100);"Proteobacteria"(100);Betaproteobacteria(100);Burkholderiales(100);Oxalobacteraceae(100);Undibacterium(80);Undibacterium_unclassified(80);Undibacterium_unclassified_unclassified(80);		0	0	2	9	0		17	8	52	75	0		0	0	2	0	0	0		0	2	0	0	0	0		0	31	3	0	5	3		39	66	22	0	13	34
	Otu00015	HWI-M02808_49_AEBFW_1_2111_16813_4722	AC-GG-AG-GGT--GCA-A-GC-G-T-T--AA-T-CGG-AA-TTA-C-T-GG-GC--GT-AAA-GC-GC-AC-G-CA-G-G-C-GG-T-TT-G-T-T--AA-G-T-C-A-G-A-T-G--TG-A-AA-TC-C-C-CG-G-G-CT-C-AA-C-C-T-G-G-G-A-A-C-T-G--C-A-T-TT-GA-A-AC-T-G-G--CA--A-G-C--T-A-G-A-G-T-C--T-CG--TA-G-A--G-G-GG---GG-T--AG--A--ATT----C-C-A-G-GT--GT-AG-CGGT-G-AAA-TGCGT-AGAG-A-TCT-G-G-A-G-G-A-AT-A-CC---GGT--G-GC-GAA-G-GC-G-G-C-CCC-CTG-G--AC-G-AA-G-AC-T-GACGC-T-C-A-GG-…	Bacteria(100);"Proteobacteria"(100);Gammaproteobacteria(100);"Enterobacteriales"(100);Enterobacteriaceae(100);Enterobacteriaceae_unclassified(100);Enterobacteriaceae_unclassified(100);Enterobacteriaceae_unclassified_unclassified(100);		0	1	0	0	2		0	0	0	0	0		27	65	72	37	0	0		11	8	16	53	13	61		0	3	0	2	0	0		0	0	0	0	0	0
	Otu00016	HWI-M02808_49_AEBFW_1_1101_26757_17559	AC-GA-AG-GGG--GCT-A-GC-G-T-T--GT-T-CGG-AT-TTA-C-T-GG-GC--GT-AAA-GC-GC-AC-G-TA-G-G-C-GG-A-CT-T-T-T--AA-G-T-C-A-G-G-G-G--TG-A-AA-TC-C-C-GG-G-G-CT-C-AA-C-C-C-C-G-G-A-A-C-T-G--C-C-T-TT-GA-T-AC-T-G-G--AA--G-T-C--T-T-G-A-G-T-A--T-GG--TA-G-A--G-G-TG---AG-T--GG--A--ATT----C-C-G-A-GT--GT-AG-AGGT-G-AAA-TTCGT-AGAT-A-TTC-G-G-A-G-G-A-AC-A-CC---AGT--G-GC-GAA-G-GC-G-G-C-TCA-CTG-G--AC-C-AT-T-AC-T-GACGC-T-G-A-GG-…	Bacteria(100);"Proteobacteria"(100);Alphaproteobacteria(100);Rhizobiales(100);Brucellaceae(100);Brucella(80);Brucella_unclassified(80);Brucella_unclassified_unclassified(80);		0	0	0	0	0		0	0	0	64	171		0	0	0	0	0	0		1	0	0	0	0	0		0	0	0	0	0	0		0	0	0	0	0	0
	Otu00017	HWI-M02808_49_AEBFW_1_1101_21954_9723	AC-GT-AG-GGT--GCA-A-GC-G-T-T--AA-T-CGG-AA-TTA-T-T-GG-GC--GT-AAA-GC-GA-GT-G-CA-G-A-C-GG-T-TA-C-T-T--AA-G-C-C-A-G-A-T-G--TG-A-AA-TC-C-C-CA-A-G-CT-T-AA-C-T-T-G-G-G-A-C-G-T-G--C-A-T-TT-GG-A-AC-T-G-G--GT--G-A-C--T-A-G-A-G-T-G--T-GT--CA-G-A--G-G-GA---GG-T--AG--A--ATT----C-C-A-C-AT--GT-AG-CGGT-G-GAA-TGCGT-AGAG-A-TGT-G-G-A-G-G-A-AT-A-CC---GAT--G-GC-GAA-G-GC-A-G-C-CTC-CTG-G--GA-T-AA-C-AC-T-GACGT-T-G-A-GG-…	Bacteria(100);"Proteobacteria"(100);Betaproteobacteria(100);Neisseriales(100);Neisseriaceae(100);Neisseriaceae_unclassified(100);Neisseriaceae_unclassified(100);Neisseriaceae_unclassified_unclassified(100);		0	0	0	0	210		0	0	0	0	0		0	0	0	0	0	0		0	0	0	0	0	0		0	0	0	0	0	0		0	0	0	15	0	0
	Otu00018	HWI-M02808_49_AEBFW_1_2111_25405_5451	AC-GT-AG-GGT--GCG-A-GC-G-T-T--AA-T-CGG-AA-TTA-C-T-GG-GC--GT-AAA-GC-GT-GC-G-CA-G-G-C-GG-T-TA-T-G-T--AA-G-A-C-A-G-A-G-G--TG-A-AA-TC-C-C-CG-G-G-CT-C-AA-C-C-T-G-G-G-A-A-C-T-G--C-C-T-TT-GT-G-AC-T-G-C--AT--G-G-C--T-A-G-A-G-T-G--C-GG--CA-G-A--G-G-GG---GA-T--GG--A--ATT----C-C-G-C-GT--GT-AG-CAGT-G-AAA-TGCGT-AGAT-A-TGC-G-G-A-G-G-A-AC-A-CC---GAT--G-GC-GAA-G-GC-A-A-T-CCC-CTG-G--GC-C-TG-C-AC-T-GACGC-T-C-A-TG-…	Bacteria(100);"Proteobacteria"(100);Betaproteobacteria(100);Burkholderiales(100);Comamonadaceae(100);Comamonadaceae_unclassified(100);Comamonadaceae_unclassified(100);Comamonadaceae_unclassified(100);		25	1	1	0	0		0	0	0	0	0		0	0	0	0	0	0		0	0	0	1	0	0		0	27	0	0	2	1		81	0	0	44	3	15
	Otu00019	HWI-M02808_49_AEBFW_1_1105_25297_13211	AC-GT-AG-GGT--GCA-A-GC-G-T-T--AA-T-CGG-AA-TTA-C-T-GG-GC--GT-AAA-GC-GT-GC-G-CA-G-G-C-GG-T-TA-T-G-T--AA-G-A-C-A-G-T-T-G--TG-A-AA-TC-C-C-CG-G-G-CT-C-AA-C-C-T-G-G-G-A-A-C-T-G--C-A-T-CT-GT-G-AC-T-G-C--AT--A-G-C--T-A-G-A-G-T-A--C-GG--TA-G-A--G-G-GG---GA-T--GG--A--ATT----C-C-G-C-GT--GT-AG-CAGT-G-AAA-TGCGT-AGAT-A-TGC-G-G-A-G-G-A-AC-A-CC---GAT--G-GC-GAA-G-GC-A-A-T-CCC-CTG-G--AC-C-TG-T-AC-T-GACGC-T-C-A-TG-…	Bacteria(100);"Proteobacteria"(100);Betaproteobacteria(100);Burkholderiales(100);Comamonadaceae(100);Comamonadaceae_unclassified(55);Comamonadaceae_unclassified(55);Comamonadaceae_unclassified_unclassified(55);		2	1	0	0	22		18	16	0	87	0		0	0	1	0	0	0		2	0	0	0	0	0		0	0	0	0	0	0		0	0	44	0	0	0
	Otu00020	HWI-M02808_49_AEBFW_1_1114_20330_21333	AC-GG-AG-GGT--GCA-A-GC-G-T-T--AA-T-CGG-AA-TTA-C-T-GG-GC--GT-AAA-GC-GC-AC-G-CA-G-G-C-GG-T-TT-G-T-T--AA-G-T-C-A-G-A-T-G--TG-A-AA-TC-C-C-CG-G-G-CT-C-AA-C-C-T-G-G-G-A-A-C-T-G--C-A-T-TC-AA-A-AC-T-G-A--CG--A-G-C--T-A-G-A-G-T-A--T-GG--TA-G-A--G-G-GT---GG-T--GG--A--ATT----T-C-C-T-GT--GT-AG-CGGT-G-AAA-TGCGT-AGAT-A-TAG-G-A-A-G-G-A-AC-A-CC---AGT--G-GC-GAA-G-GC-G-G-C-CCC-CTG-G--AC-G-AA-G-AC-T-GACGC-T-C-A-GG-…	Bacteria(100);"Proteobacteria"(100);Gammaproteobacteria(100);Gammaproteobacteria_unclassified(100);Gammaproteobacteria_unclassified(100);Gammaproteobacteria_unclassified(100);Gammaproteobacteria_unclassified(100);Gammaproteobacteria_unclassified_unclassified(100);		0	0	2	0	0		0	0	0	0	0		7	18	11	7	13	11		0	8	5	2	19	49		4	9	0	12	0	0		0	0	0	0	0	0
	Otu00021	HWI-M02808_49_AEBFW_1_1102_16212_2199	AC-GG-AG-GGT--GCA-A-GC-G-T-T--GT-C-CGG-AT-TTA-T-T-GG-GT--TT-AAA-GG-GT-GC-G-CA-G-G-T-GG-T-TT-A-T-T--AA-G-T-C-A-G-T-G-G--TG-A-AA-GA-C-G-GT-C-G-CT-C-AA-C-G-A-T-T-G-C-A-G-T-G--C-C-A-TT-GA-A-AC-T-G-G--TA--G-A-C--T-T-G-A-G-T-A--A-AG--TA-G-A--G-G-TG---GG-C--GG--A--ATT----G-A-T-A-GT--GT-AG-CGGT-G-AAA-TGCAT-AGAT-A-TTA-T-C-A-A-G-A-AC-T-CC---AAT--T-GC-GTA-G-GC-A-G-C-TCA-CTT-G--GC-T-TT-T-AC-T-GACAC-T-C-A-TG-…	Bacteria(100);"Bacteroidetes"(100);"Sphingobacteria"(100);"Sphingobacteriales"(100);Cytophagaceae(100);Cytophagaceae_unclassified(100);Cytophagaceae_unclassified(100);Cytophagaceae_unclassified_unclassified(100);		0	2	0	0	0		0	0	0	42	0		0	0	0	0	0	0		0	0	0	0	0	0		6	20	0	0	0	0		0	84	5	0	0	0
	Otu00022	HWI-M02808_49_AEBFW_1_1108_8107_18623	AC-GT-AG-GGT--GCA-A-GC-G-T-T--AA-T-CGG-AA-TTA-C-T-GG-GC--GT-AAA-GC-GT-GC-G-CA-G-G-C-GG-T-TC-G-G-A--AA-G-A-A-A-G-A-T-G--TG-A-AA-TC-C-C-AG-A-G-CT-T-AA-C-T-T-T-G-G-A-A-C-T-G--C-A-T-TT-TT-A-AC-T-A-C--CG--G-G-C--T-A-G-A-G-T-G--T-GT--CA-G-A--G-G-GA---GG-T--GG--A--ATT----C-C-G-C-GT--GT-AG-CAGT-G-AAA-TGCGT-AGAT-A-TGC-G-G-A-G-G-A-AC-A-CC---GAT--G-GC-GAA-G-GC-A-G-C-CTC-CTG-G--GA-T-AA-C-AC-T-GACGC-T-C-A-TG-…	Bacteria(100);"Proteobacteria"(100);Betaproteobacteria(100);Burkholderiales(100);Alcaligenaceae(100);Alcaligenaceae_unclassified(100);Alcaligenaceae_unclassified(100);Alcaligenaceae_unclassified_unclassified(100);		0	0	3	0	0		7	0	31	0	0		2	0	0	0	3	0		0	0	0	10	0	0		2	0	0	0	0	0		5	0	3	59	7	24
	Otu00023	HWI-M02808_49_AEBFW_1_1101_3355_19495	AC-GA-AG-GGG--GCT-A-GC-G-T-T--GC-T-CGG-AA-TCA-C-T-GG-GC--GT-AAA-GG-GC-GC-G-TA-G-G-C-GG-A-CT-T-T-T--AA-G-T-C-G-G-A-G-G--TG-A-AA-GC-C-C-AG-G-G-CT-C-AA-C-C-C-T-G-G-A-A-T-T-G--C-C-T-TC-GA-T-AC-T-G-G--GA--G-T-C--T-T-G-A-G-T-T--C-GG--AA-G-A--G-G-TT---GG-T--GG--A--ACT----G-C-G-A-GT--GT-AG-AGGT-G-AAA-TTCGT-AGAT-A-TTC-G-C-A-A-G-A-AC-A-CC---GGT--G-GC-GAA-G-GC-G-G-C-CAA-CTG-G--TC-C-GA-A-AC-T-GACGC-T-G-A-GG-…	Bacteria(100);"Proteobacteria"(100);Alphaproteobacteria(100);Rhizobiales(100);Bradyrhizobiaceae(100);Bosea(100);Bosea_unclassified(100);Bosea_unclassified_unclassified(100);		0	0	0	0	0		0	0	0	91	0		0	0	0	0	0	0		0	0	0	0	0	0		0	0	0	0	0	0		0	0	25	0	0	36
	Otu00024	HWI-M02808_49_AEBFW_1_2104_25897_6378	AC-GG-AG-GGT--GCA-A-GC-G-T-T--AA-T-CGG-AA-TTA-C-T-GG-GC--GT-AAA-GC-GC-AC-G-CA-G-G-C-GG-T-TT-G-T-T--AA-G-T-C-A-G-A-T-G--TG-A-AA-TC-C-C-CG-G-G-CT-C-AA-C-C-T-G-G-G-A-A-C-T-G--C-A-T-CC-AA-A-AC-T-G-G--CA--A-G-C--T-A-G-A-G-T-A--T-GG--TA-G-A--G-G-GT---GG-T--GG--A--ATT----T-C-C-T-GT--GT-AG-CGGT-G-AAA-TGCGT-AGAG-A-TCT-G-G-A-G-G-A-AT-A-CC---GGT--G-GC-GAA-G-GC-G-G-C-CCC-CTG-G--AC-G-AA-G-AC-T-GACGC-T-C-A-GG-…	Bacteria(100);"Proteobacteria"(100);Gammaproteobacteria(100);"Enterobacteriales"(100);Enterobacteriaceae(100);Enterobacteriaceae_unclassified(100);Enterobacteriaceae_unclassified(100);Enterobacteriaceae_unclassified_unclassified(100);		0	2	0	0	0		0	0	0	0	0		6	12	6	2	9	12		3	16	8	3	34	17		0	0	3	0	5	3		0	0	0	0	2	1
	Otu00025	HWI-M02808_49_AEBFW_1_1107_27969_20385	AC-AT-AG-GGT--GCA-A-GC-G-T-T--GT-C-CGG-AA-TTA-T-T-GG-GC--GT-AAA-GA-GC-TC-G-TA-G-G-T-GG-T-TA-G-A-T--AC-G-T-C-G-G-A-T-G--TG-A-AA-AT-C-A-GG-G-G-CT-C-AA-C-C-C-C-T-G-A-C-C-T-G--C-A-T-TC-GA-T-AC-G-G-T--CT--A-G-C--T-A-G-A-G-T-G--T-GG--TA-G-G--G-G-AG---AC-T--GG--A--ATT----C-C-T-G-GT--GT-AG-CGGT-G-GAA-TGCGC-AGAT-A-TCA-G-G-A-G-G-A-AC-A-CC---GAT--G-GC-GAA-G-GC-A-G-G-TCT-CTG-G--GC-C-AT-T-AC-T-GACAC-T-G-A-GG-…	Bacteria(100);"Actinobacteria"(100);Actinobacteria(100);Actinomycetales(100);Actinomycetales_unclassified(100);Actinomycetales_unclassified(100);Actinomycetales_unclassified(100);Actinomycetales_unclassified_unclassified(100);		0	0	0	0	0		0	0	0	0	0		0	0	0	0	0	0		0	0	0	2	0	0		0	0	0	0	6	0		60	39	0	28	0	0
	Otu00026	HWI-M02808_49_AEBFW_1_1101_7598_21444	AC-GT-AG-GGT--GCA-A-GC-G-T-T--GT-C-CGG-AA-TTA-T-T-GG-GC--GT-AAA-GA-GC-TC-G-TA-G-G-C-GG-T-TT-G-T-C--GC-G-T-C-T-G-C-T-G--TG-A-AA-AT-C-C-GA-T-G-CT-C-AA-C-A-T-C-G-G-A-C-C-T-G--C-A-G-TG-GG-T-AC-G-G-G--CA--A-G-C--T-A-G-A-G-T-G--C-GG--TA-G-G--G-G-AG---AT-G--GG--A--ATT----C-C-T-G-GT--GT-AG-CGGT-G-GAA-TGCGC-AGAT-A-TCA-G-G-A-G-G-A-AC-A--C---CAAT-G-GC-GAA-G-GC-A-C-A-TCT-CTG-G--GC-C-GT-A-AC-T-GACGC-T-G-A-GG-…	Bacteria(100);"Actinobacteria"(100);Actinobacteria(100);Actinomycetales(100);Microbacteriaceae(100);Microbacteriaceae_unclassified(100);Microbacteriaceae_unclassified(100);Microbacteriaceae_unclassified_unclassified(100);		0	0	1	0	0		0	0	0	0	0		0	0	0	0	0	0		0	0	0	0	0	0		0	8	0	0	0	0		0	0	10	99	0	0
	Otu00027	HWI-M02808_49_AEBFW_1_1101_18989_2882	AC-GA-GG-GGG--ACG-A-GC-G-T-T--AT-T-CAT-CA-TGA-C-T-GG-GC--GT-AAA-GG-GT-TC-G-TA-G-A-C-GG-T-AA-A-G-T--AA-G-T-T-T-C-T-T-G--TT-A-AA-GA-T-T-AA-A-G-CC-T-AA-C-T-T-T-T-A-A-A-A-A-G--C-T-TGTA-AA-T-AC-T-G-C--TT--T-A-C--T-T-G-A-GTT-T--T-AA--TA-C-G--G-G-AG---AA-T--AG--A--ATT----T-T-A-T-TT--GT-AA-GGGT-A-AAA-TCTAA-CTAT-A-AAT-A-A-A-G-G-A-AT-G-CT---AGT--A-GC-GAA-G-GC-G-A-T-TCT-CTA-G---T-A-AA-A-AC-T-GACGT-T-G-A-GG-…	Bacteria(100);Bacteria_unclassified(100);Bacteria_unclassified(100);Bacteria_unclassified(100);Bacteria_unclassified(100);Bacteria_unclassified(100);Bacteria_unclassified(100);Bacteria_unclassified_unclassified(100);		0	0	0	0	0		0	0	0	0	0		0	0	0	0	0	0		0	0	0	0	0	0		0	0	0	0	0	0		0	111	0	0	0	0
	Otu00028	HWI-M02808_49_AEBFW_1_1101_12627_2768	AC-GG-AG-GGT--GCA-A-GC-G-T-T--GT-C-CGG-AA-TCA-T-T-GG-GC--GT-AAA-GA-GT-TC-G-TA-G-G-T-GG-C-AT-G-T-T--AA-G-T-C-T-G-G-T-G--TT-A-AA-GC-C-C-GA-A-G-CT-C-AA-C-T-T-C-G-G-T-T--CG-G--C-A-C-TG-GA-T-AC-T-G-G--CA--A-G-C--T-T-G-A-A-T-G--C-GG--TA-G-A--G-G-TA---AA-G--GG--A--ATT----C-C-T-G-GT--GT-AG-CGGT-G-AAA-TGCGT-AGAT-A-TCA-G-G-A-G-G-A-AC-A-TC---GGT--G-GC-GTA-A-GC-G-C-T-TTA-CTG-G--GC-C-GT-A-AT-T-GACAC-T-G-A-GG-…	Bacteria(100);Bacteria_unclassified(100);Bacteria_unclassified(100);Bacteria_unclassified(100);Bacteria_unclassified(100);Bacteria_unclassified(100);Bacteria_unclassified(100);Bacteria_unclassified_unclassified(100);		0	0	0	0	0		0	0	2	0	109		0	0	0	0	0	0		0	0	0	0	0	0		0	0	0	0	0	0		0	0	0	0	0	0
	Otu00029	HWI-M02808_49_AEBFW_1_1108_23025_5842	AC-GG-AG-GGT--GCA-A-GC-G-T-T--AA-T-CGG-AA-TTA-C-T-GG-GC--GT-AAA-GG-GC-GC-G-TA-G-G-C-GG-T-TC-A-T-A--CA-G-T-C-A-G-A-T-G--TG-A-AA-TT-C-C-AG-G-G-CT-T-AA-C-C-T-T-G-G-G-G-C-T-G--C-A-T-TT-GA-T-AC-G-T-A--TG--G-A-C--T-A-G-A-G-T-G--T-GA--GA-G-A--G-G-GT---TG-T--GG--A--ATT----C-C-C-A-GT--GT-AG-AGGT-G-AAA-TTCGT-AGAT-A-TTG-G-G-A-A-G-A-AC-A-CC---GGT--G-GC-GAA-G-GC-G-G-C-AAC-CTG-G--CT-C-AT-T-AC-T-GACGC-T-G-A-GG-…	Bacteria(100);"Proteobacteria"(100);Alphaproteobacteria(100);Rhodospirillales(100);Acetobacteraceae(100);Asaia(100);Asaia_unclassified(100);Asaia_unclassified_unclassified(100);		7	14	2	6	0		2	0	1	0	2		2	5	3	3	7	0		0	8	3	2	5	5		1	0	0	1	2	11		0	1	0	0	3	4
	Otu00030	HWI-M02808_49_AEBFW_1_1101_20023_7573	AC-GA-AG-GCC--ACA-A-GC-G-T-T--AT-C-CGG-AT-TTA-T-T-GG-GC--GT-AAA-GC-GC-GC-G-TA-G-G-G-GG-C-TT-A-G-C--AA-G-T-C-T-G-T-G-G--TA-A-AA-TT-T-C-GG-G-G-CT-C-AA-C-T-C-C-G-A-A-C-C-C-G--C-C-A-TA-GA-A-AC-T-G-C--TT--C-GC---T-A-G-A-G-A-G--T-GT--TA-G-A--G-G-CA---GA-T--AG--A--ACT----C-A-T-G-GT--GT-AG-GGGT-G-AAA-TCCGT-TGAT-A-TCA-T-G-G-G-G-A-AT-A-CC---AAA--G-GC-GAA-G-GC-A-T-T-CTG-CTG-G--GG-C-AT-T-TC-T-GACCC-T-G-A-GG-…	Bacteria(100);Bacteria_unclassified(100);Bacteria_unclassified(100);Bacteria_unclassified(100);Bacteria_unclassified(100);Bacteria_unclassified(100);Bacteria_unclassified(100);Bacteria_unclassified_unclassified(100);		0	0	0	0	0		0	0	0	0	0		0	0	0	0	0	0		0	0	0	0	0	0		0	0	0	0	0	0		0	95	0	0	0	0
	Otu00031	HWI-M02808_49_AEBFW_1_1102_14190_9260	AC-GT-AG-GGC--GCG-A-GC-G-T-T--GT-C-CGG-AA-TTA-T-T-GG-GC--GT-AAA-GA-GC-TT-G-TA-G-G-C-GG-T-TT-G-T-C--GC-G-T-C-T-G-C-T-G--TG-A-AA-GG-C-C-GG-G-G-CT-T-AA-C-T-C-C-GTG-T-A-T-T-G--C-A-G-TG-GG-T-AC-G-G-G--CA--G-A-C--T-A-G-A-G-T-G--C-AG--TA-G-G--G-G-AG---AC-T--GG--A--ATT----C-C-T-G-GT--GT-AG-CGGT-G-GAA-TGCGC-AGAT-A-TCA-G-G-A-G-G-A-AC-A-CC---GAT--G-GC-GAA-G-GC-A-G-G-TCT-CTG-G--GC-T-GT-A-AC-T-GACGC-T-G-A-GA-…	Bacteria(100);"Actinobacteria"(100);Actinobacteria(100);Actinomycetales(100);Micrococcaceae(100);Rothia(100);Rothia_unclassified(100);Rothia_unclassified_unclassified(100);		4	0	0	0	0		0	0	0	0	85		0	0	0	3	0	0		0	1	0	0	0	0		0	0	0	0	0	0		0	0	0	0	0	0
	Otu00032	HWI-M02808_49_AEBFW_1_1102_17490_11226	AC-GG-AG-GGG--GCC-A-GC-G-T-T--GT-T-CGG-AA-TTA-C-T-GG-GC--GT-AAA-GG-GC-GC-G-TA-G-G-C-GG-C-CG-C-G-C--AA-G-T-C-G-A-A-C-G--TG-A-AA-TC-C-C-TC-G-G-CT-C-AA-C-C-G-A-G-G-A-A-C-T-G--C-G-T-CC-GA-T-AC-T-G-C--GT--G-G-C--T-T-G-A-G-T-C--C-CG--GA-G-A--G-G-GT---AG-C--GG--A--ATT----C-C-C-A-GT--GT-AG-CGGT-G-AAA-TGCGT-AGAT-A-TTG-G-G-A-G-G-A-AC-A-CC---AGT--G-GC-GAA-G-GC-G-G-C-TAC-CTG-G--AC-G-GG-T-AC-T-GACGC-T-G-A-GG-…	Bacteria(100);"Acidobacteria"(100);Acidobacteria_Gp22(100);Acidobacteria_Gp22_order_incertae_sedis(100);Acidobacteria_Gp22_family_incertae_sedis(100);Gp22(100);Gp22_unclassified(100);Gp22_unclassified_unclassified(100);		0	0	0	0	0		0	0	0	0	90		0	0	0	0	0	0		0	0	0	0	0	0		0	0	0	0	0	0		0	0	0	0	0	0
	Otu00033	HWI-M02808_49_AEBFW_1_1101_8507_16512	AC-AG-AG-ACC--TCA-A-GC-G-T-T--AT-C-CGG-AT-TTA-T-T-GG-GC--GT-AAA-G--GGCAG-G-TA-G-G-T-GG-A-TA-T-G-T--TA-G-T-C-G-G-A-T-G--TT-A-AA-TC-C-C-GG-G-G-CT-C-AA-C-C-C-C-G-G-A-T-C-A-G--C-A-T-TC-GA-A-AC-G-G-C--AT--G-T-C--T-C-G-A-G-G-A--T-GT--GA-G-A--G-A-TC---AG-T--GG--A--ATT----T-A-T-G-GT--GT-AG-TAGT-G-AAA-TGCGT-TGAT-A-TCA-T-A-A-A-G-A-AC-A-CC---CAA--G-GC-GAA-G-GC-A-A-C-TGA-TTG-G--CA-C-AT-A-TC-T-GACAC-T-G-A-GC-…	Bacteria(100);OD1(100);OD1_class_incertae_sedis(100);OD1_order_incertae_sedis(100);OD1_family_incertae_sedis(100);OD1_genus_incertae_sedis(100);OD1_genus_incertae_sedis_unclassified(100);OD1_genus_incertae_sedis_unclassified_unclassified(100);		0	0	0	0	0		0	0	0	0	0		0	0	0	0	0	0		0	0	0	0	0	0		0	0	0	0	0	0		89	0	0	0	0	0
	Otu00034	HWI-M02808_49_AEBFW_1_1101_16448_8428	AC-GG-AG-GGT--GCG-A-GC-G-T-T--GT-T-CGG-AA-TTA-C-T-GG-GC--GT-AAA-GC-GC-GT-G-CA-G-G-C-GG-T-TT-T-T-T--AA-G-T-T-T-C-G-T-G--TG-A-AA-TC-C-C-CC-G-G-CT-T-AA-C-C-G-G-G-G-A-A-C-T-G--C-G-C-GG-AA-A-AC-T-G-G--AA--A-A-C--T-T-G-A-A-T-A--C-GG--GA-G-A--A-G-AG---GG-C--GG--A--ATT----C-C-C-A-GT--GT-AG-AGGT-G-AAA-TTCGT-AGAG-A-TTG-G-G-A-G-G-A-AC-A-CC---GGC--G-GC-GAA-A-GC-G-G-C-TCT-CTA-G--AC-C-GA-T-AT-T-GACGC-T-C-A-TA-…	Bacteria(100);Bacteria_unclassified(100);Bacteria_unclassified(100);Bacteria_unclassified(100);Bacteria_unclassified(100);Bacteria_unclassified(100);Bacteria_unclassified(100);Bacteria_unclassified_unclassified(100);		0	0	0	0	0		0	0	0	0	0		0	0	0	0	0	0		0	0	0	0	0	0		0	0	0	0	0	0		0	0	0	89	0	0
	Otu00035	HWI-M02808_49_AEBFW_1_2110_28306_15185	AC-GG-AG-GAT--CCA-A-GC-G-T-T--AT-C-CGG-AT-TTA-T-T-GG-GT--TT-AAA-GG-GT-GC-G-TA-G-G-C-GG-T-TT-A-T-T--AA-G-T-C-A-G-T-G-G--TG-A-AA-TC-T-T-GC-A-G-CT-T-AA-C-T-G-T-A-A-A-A-T-T-G--C-C-A-TT-GA-T-AC-T-G-A--TA--G-A-C--T-T-G-A-G-T-A--T-AG--TT-G-A--G-G-TG---GG-C--GG--A--ATG----T-G-T-T-GT--GT-AG-CGGT-G-AAA-TGCAT-AGAT-A-TAA-C-A-C-A-G-A-AC-A-CC---AAT--T-GC-GAA-G-GC-A-G-C-TCA-CTA-A--GC-T-AT-A-AC-T-GACGC-T-G-A-GG-…	Bacteria(100);"Bacteroidetes"(100);"Bacteroidetes"_unclassified(100);"Bacteroidetes"_unclassified(100);"Bacteroidetes"_unclassified(100);"Bacteroidetes"_unclassified(100);"Bacteroidetes"_unclassified(100);"Bacteroidetes"_unclassified_unclassified(100);		0	0	0	0	0		0	0	0	0	0		0	0	0	0	0	0		0	0	0	0	0	0		0	0	2	0	0	0		0	86	0	0	0	0
	Otu00036	HWI-M02808_49_AEBFW_1_1101_17706_11879	AC-GT-AG-GGT--GCA-A-GC-G-T-T--AA-T-CGG-AA-TTA-C-T-GG-GC--GT-AAA-GC-GT-GC-G-CA-G-G-C-GG-T-CC-G-C-T--AA-G-A-C-A-G-A-T-G--TG-A-AA-TC-C-C-CG-G-G-CT-T-AA-C-C-T-G-G-G-A-A-C-T-G--C-A-T-TT-GT-G-AC-T-G-G--CG--G-G-C--T-A-G-A-G-T-A--T-GG--CA-G-A--G-G-GG---GG-T--AG--A--ATT----C-C-A-C-GT--GT-AG-CAGT-G-AAA-TGCGT-AGAG-A-TGT-G-G-A-G-G-A-AT-A-CC---GAT--G-GC-GAA-G-GC-A-G-C-CCC-CTG-G--GC-C-AA-T-AC-T-GACGC-T-C-A-TG-…	Bacteria(100);"Proteobacteria"(100);Betaproteobacteria(100);Burkholderiales(100);Burkholderiaceae(100);Burkholderia(67);Burkholderia_unclassified(67);Burkholderia_unclassified_unclassified(67);		0	0	0	0	81		0	0	0	0	0		0	0	0	0	0	0		0	0	0	0	0	0		0	0	0	0	0	0		0	0	0	0	0	4
	Otu00037	HWI-M02808_49_AEBFW_1_2103_19523_2725	AC-GG-AG-GGT--GCA-A-GC-G-T-T--AA-T-CGG-AA-TGA-C-T-GG-GC--GT-AAA-GG-GC-GC-G-TA-G-G-C-GG-T-TT-A-C-A--CA-G-T-C-A-G-A-T-G--TG-A-AA-TT-C-C-AG-G-G-CT-T-AA-C-C-T-T-G-G-G-G-C-T-G--C-A-T-TT-GA-T-AC-G-T-G--TA--G-A-C--T-A-G-A-G-T-G--T-GA--GA-G-A--G-G-GT---TG-T--GG--A--ATT----C-C-C-A-GT--GT-AG-AGGT-G-AAA-TTCGT-AGAT-A-TTG-G-G-A-A-G-A-AC-A-CC---GGT--G-GC-GAA-G-GC-G-G-C-AAC-CTG-G--CT-C-AT-T-AC-T-GACGC-T-G-A-GG-…	Bacteria(100);"Proteobacteria"(100);Alphaproteobacteria(100);Rhodospirillales(100);Acetobacteraceae(100);Asaia(100);Asaia_unclassified(100);Asaia_unclassified_unclassified(100);		2	4	1	3	0		2	0	1	0	0		1	0	1	5	15	0		0	4	8	2	2	0		1	0	9	0	8	1		0	0	1	0	1	12
	Otu00038	HWI-M02808_49_AEBFW_1_2110_9460_8803	AC-GG-AG-GGT--GCA-A-GC-G-T-T--AT-C-CGG-AA-TCA-C-T-GG-GT--TT-AAA-GG-GT-GC-G-CA-G-G-C-GG-C-CT-T-A-T--AA-G-T-C-A-G-C-C-G--TG-A-AA-TC-G-C-TG-G-G-CT-C-AA-C-C-C-A-TGC-A-A-T-T-G--C-G-G-TT-GA-T-AC-T-G-T--GG--G-G-C--T-T-G-A-A-T-G--G-GG--TT-G-A--G-G-CT---GG-C--GG--A--ATG----C-G-G-C-AT--GT-AG-CGGT-G-AAA-TGCTT-AGAT-A-TGC-C-G-C-A-G-A-AC-A-CC---GAT--T-GC-GAA-G-GC-A-G-C-CAG-CTG-G--GC-C-TT-T-AT-T-GACGC-T-G-A-GG-…	Bacteria(100);"Bacteroidetes"(100);"Sphingobacteria"(100);"Sphingobacteriales"(100);"Sphingobacteriales"_unclassified(100);"Sphingobacteriales"_unclassified(100);"Sphingobacteriales"_unclassified(100);"Sphingobacteriales"_unclassified_unclassified(100);		0	0	3	0	0		0	0	0	0	77		0	0	0	0	0	0		0	0	0	0	0	0		0	0	0	0	0	0		0	0	0	0	0	0
	Otu00039	HWI-M02808_49_AEBFW_1_1101_15077_8009	AC-GA-AG-GGG--GCT-A-GC-G-T-T--GC-T-CGG-AA-TCA-C-T-GG-GC--GT-AAA-GC-GC-AC-G-TA-G-G-C-GG-A-CT-T-T-T--AA-G-T-C-G-G-A-G-G--TG-A-AA-TC-C-T-GG-A-G-CT-C-AA-C-T-C-C-A-G-A-A-C-T-G--C-C-T-TC-GA-T-AC-T-G-A--GA--G-T-CT-T-C-G-A-G-T-T--C-GG--GA-G-A--G-G-TG---AG-T--GG--A--ACT----G-C-G-A-GT--GT-AG-AGGT-G-AAA-TTCGT-AGAT-A-TTC-G-C-A-A-G-A-AC-A-CC---AGT--G-GC-GAA-G-GC-G-G-C-TCA-CTG-G--CC-C-GA-T-AC-T-GACGC-T-G-A-GG-…	Bacteria(100);"Proteobacteria"(100);Alphaproteobacteria(100);Rhizobiales(100);Rhizobiales_unclassified(100);Rhizobiales_unclassified(100);Rhizobiales_unclassified(100);Rhizobiales_unclassified_unclassified(100);		0	0	0	0	0		0	0	0	0	0		0	0	0	0	0	0		0	0	0	0	0	0		0	0	0	0	0	0		0	0	0	80	0	0
	Otu00040	HWI-M02808_49_AEBFW_1_1101_29330_13276	AC-GA-AG-GGT--GCT-A-GC-G-T-T--GT-T-CGG-AA-TCA-C-T-GG-GC--GT-AAA-GC-GC-GC-G-TA-G-G-C-GG-C-TT-T-T-C--AA-G-T-C-A-G-A-G-G--TG-A-AA-TC-C-C-CA-G-G-CT-C-AA-C-C-T-G-G-G-A-A-C-T-G--C-C-T-TT-GA-A-AC-T-G-A--TA--A-G-C--T-G-G-A-G-T-G--T-CG--GA-G-G--G-G-AT---AG-C--GG--A--ATT----G-C-T-A-AT--GT-AG-CGGT-G-AAA-TGCGT-AGAT-A-TTA-G-C-A-G-G-A-AC-A-CC---GGT--G-GC-GAA-G-GC-G-G-C-TAT-CTG-G--AC-G-AC-A-AC-T-GACGC-T-G-A-GG-…	Bacteria(100);Bacteria_unclassified(100);Bacteria_unclassified(100);Bacteria_unclassified(100);Bacteria_unclassified(100);Bacteria_unclassified(100);Bacteria_unclassified(100);Bacteria_unclassified_unclassified(100);		0	0	0	0	0		0	0	0	0	79		0	0	0	0	0	0		0	0	0	0	0	0		0	0	0	0	0	0		0	0	0	0	0	0
	Otu00041	HWI-M02808_49_AEBFW_1_2110_19374_7834	AC-GT-AG-GGT--GCA-A-GC-G-T-T--AA-T-CGG-AA-TTA-C-T-GG-GC--GT-AAA-GC-GT-GC-G-CA-G-G-C-GG-T-TA-T-A-C--AA-G-A-C-A-G-G-C-G--TG-A-AA-TC-C-C-CG-G-G-CT-T-AA-C-C-T-G-G-G-A-A-T-G-G--C-G-C-CT-GT-G-AC-T-G-T--AT--A-G-C--T-A-G-A-G-T-G--T-GT--CA-G-A--G-G-GG---GG-T--AG--A--ATT----C-C-A-C-GT--GT-AG-CAGT-G-AAA-TGCGT-AGAT-A-TGT-G-G-A-G-G-A-AT-A-CC---AAT--G-GC-GAA-G-GC-A-G-C-CCC-CTG-G--GA-T-AA-C-AC-T-GACGC-T-C-A-TG-…	Bacteria(100);"Proteobacteria"(100);Betaproteobacteria(100);Burkholderiales(100);Burkholderiaceae(100);Polynucleobacter(100);Polynucleobacter_unclassified(100);Polynucleobacter_unclassified_unclassified(100);		0	0	0	0	1		1	0	0	0	11		0	0	0	0	0	0		0	0	0	0	0	0		0	16	0	0	0	0		0	18	0	19	2	11
	Otu00042	HWI-M02808_49_AEBFW_1_1101_14903_13181	AC-AG-AG-GTG--GCG-A-GC-G-T-T--GT-T-CGG-AA-TTA-T-T-GG-GC--GT-AAA-GA-GC-AC-G-TA-G-G-T-GG-A-TT-T-G-T--AA-G-T-C-A-G-A-T-G--TG-A-AA-GC-C-T-TC-T-G-TT-C-AA-C-G-G-A-A-G-A-A-T-T-G--C-A-T-CT-GA-A-AC-T-A-C--AA--A-C-C--T-T-G-A-G-T-A--T-AG--GA-G-G--G-G-AG---AG-T--GG--A--ACT----T-C-T-G-GT--GG-AG-CGGT-G-AAA-TGCGT-AGAT-A-TCA-G-A-A-G-G-A-AC-G-CC---GGC--G-GC-GAA-A-GC-G-G-C-TCT-CTG-G--CC-T-AT-T-AC-T-GACAC-T-G-AGTG-…	Bacteria(100);Bacteria_unclassified(100);Bacteria_unclassified(100);Bacteria_unclassified(100);Bacteria_unclassified(100);Bacteria_unclassified(100);Bacteria_unclassified(100);Bacteria_unclassified_unclassified(100);		0	0	0	0	0		0	0	0	0	77		0	0	0	0	0	0		0	0	0	0	0	0		0	0	0	0	0	0		0	0	0	0	0	0
	Otu00043	HWI-M02808_49_AEBFW_1_2102_23571_16897	AC-GT-AG-GGT--GCG-A-GC-G-T-T--AA-T-CGG-AA-TTA-C-T-GG-GC--GT-AAA-GC-GT-GC-G-CA-G-G-C-GG-T-TT-T-G-T--AA-G-A-C-G-G-A-T-G--TG-A-AA-TC-C-C-CG-G-G-CT-C-AA-C-C-T-G-G-G-A-A-C-T-G--C-A-T-TC-GT-G-AC-T-G-C--AA--G-G-C--T-A-G-A-G-T-A--T-GG--CA-G-A--G-G-GG---GG-T--AG--A--ATT----C-C-A-C-GT--GT-AG-CAGT-G-AAA-TGCGT-AGAG-A-TGT-G-G-A-G-G-A-AT-A-CC---GAT--G-GC-GAA-G-GC-A-G-C-CCC-CTG-G--GC-C-AA-T-AC-T-GACGC-T-C-A-TG-…	Bacteria(100);"Proteobacteria"(100);Betaproteobacteria(100);Burkholderiales(100);Burkholderiaceae(100);Pandoraea(100);Pandoraea_unclassified(100);Pandoraea_unclassified_unclassified(100);		0	0	0	0	0		0	5	0	0	0		1	0	0	0	2	1		0	0	10	0	10	4		4	14	11	4	11	0		0	0	0	0	0	0
	Otu00044	HWI-M02808_49_AEBFW_1_2103_13873_28251	AC-GA-AG-GGG--GCT-A-GC-G-T-T--GC-T-CGG-AA-TTA-C-T-GG-GC--GT-AAA-GC-GC-AC-G-CA-G-G-C-GG-T-TT-G-T-T--AA-G-T-C-A-G-A-T-G--TG-A-AA-TC-C-C-CG-A-G-CT-T-AA-C-T-T-G-G-G-A-A-C-T-G--C-A-T-TT-GA-A-AC-T-G-G--CA--A-G-C--T-A-G-A-G-T-C--T-TG--TA-G-A--G-G-GG---GG-T--AG--A--ATT----C-C-A-G-GT--GT-AG-CGGT-G-AAA-TGCGT-AGAG-A-TCT-G-G-A-G-G-A-AT-A-CC---GGT--G-GC-GAA-G-GC-G-G-C-CCC-CTG-G--AC-A-AA-G-AC-T-GACGC-T-C-A-GG-…	Bacteria(100);"Proteobacteria"(100);Gammaproteobacteria(100);"Enterobacteriales"(100);Enterobacteriaceae(100);Enterobacteriaceae_unclassified(90);Enterobacteriaceae_unclassified(90);Enterobacteriaceae_unclassified_unclassified(90);		2	8	4	1	0		1	0	0	0	0		7	0	2	4	2	0		5	1	3	0	0	0		0	7	15	0	3	2		1	1	0	0	1	7
	Otu00045	HWI-M02808_49_AEBFW_1_1102_14920_18437	AC-GG-AG-GAT--CCA-A-GC-G-T-T--AT-C-CGG-AA-TCA-T-T-GG-GT--TT-AAA-GG-GT-CC-G-TA-G-G-C-GG-T-TT-A-A-T--AA-G-T-C-A-G-T-G-G--TG-A-AA-GC-C-C-AT-C-G-CT-C-AA-C-G-G-T-G-G-A-A-C-G-G--C-C-A-TT-GA-T-AC-T-G-T--TA--A-A-C--T-T-G-A-A-T-T--A-TT--AG-G-A--A-G-TA---AC-T--AG--A--ATA----T-G-T-A-GT--GT-AG-CGGT-G-AAA-TGCTT-AGAG-A-TTA-C-A-T-G-G-A-AT-A-CC---AAT--T-GC-GAA-G-GC-A-G-G-TTA-CTA-C--TA-A-TG-G-AT-T-GACGC-T-G-A-TG-…	Bacteria(100);"Bacteroidetes"(100);Flavobacteria(100);"Flavobacteriales"(100);Flavobacteriaceae(100);Flavobacterium(100);Flavobacterium_unclassified(100);Flavobacterium_unclassified_unclassified(100);		0	0	0	0	0		0	16	0	0	0		1	0	2	0	0	0		0	0	0	0	0	0		0	14	0	0	0	0		0	5	32	0	0	6
	Otu00046	HWI-M02808_49_AEBFW_1_1103_24736_9696	AC-GT-AG-GGT--GCA-A-GC-G-T-T--GT-C-CGG-AA-TTA-T-T-GG-GC--GT-AAA-GA-GC-TC-G-TA-G-G-C-GG-T-TT-G-T-C--GC-G-T-C-T-G-C-T-G--TG-A-AA-AT-C-C-GA-G-G-CT-C-AA-C-C-T-C-G-G-A-C-C-T-G--C-A-G-TG-GG-T-AC-G-G-G--CA--A-A-C--T-A-G-A-G-T-G--C-GG--TA-G-G--G-G-AG---AT-G--GG--A--ATT----C-C-T-G-GT--GT-AG-CGGT-G-GAA-TGCGC-AGAT-A-TCA-G-G-A-G-G-A-AC-A-CC---GAT--G-GC-GAA-G-GC-A-C-A-TCT-CTG-G--GC-C-GT-A-AC-T-GACGC-T-G-A-GG-…	Bacteria(100);"Actinobacteria"(100);Actinobacteria(100);Actinomycetales(100);Microbacteriaceae(67);Microbacteriaceae_unclassified(67);Microbacteriaceae_unclassified(67);Microbacteriaceae_unclassified_unclassified(67);		0	0	0	0	0		0	0	16	0	0		0	0	0	0	0	0		0	0	0	0	0	0		0	0	3	0	3	0		0	35	0	0	13	4
	Otu00047	HWI-M02808_49_AEBFW_1_1101_19245_2314	AC-GT-AG-GGG--CCA-A-GC-G-T-T--GT-C-CGG-AT-TTA-T-T-GG-GC--GT-AAA-GA-GC-TC-G-TA-G-G-C-GG-T-TC-A-G-T--CA-G-T-T-G-G-G-T-G--TG-A-AA-AC-T-C-CG-G-G-CT-T-AA-C-T-C-G-G-A-G-A---G-G-CC-A-C-CC-AA-T-AC-T-G-C--TG-TG-A-C--T-T-G-A-G-T-C--C-GG--TA-G-G--G-G-AG---TG-G--GG--A--ATT----C-C-T-G-GT--GT-AG-CGGT-G-AAA-TGCGC-AGAT-A-TCA-G-G-A-G-G-A-AC-A-CC---GGT--G-GC-GAA-G-GC-G-C-C-ACT-CTG-G--GC-C-GG-T-AC-T-GACGC-T-G-A-GG-…	Bacteria(100);"Actinobacteria"(100);Actinobacteria(100);Actinobacteria_unclassified(100);Actinobacteria_unclassified(100);Actinobacteria_unclassified(100);Actinobacteria_unclassified(100);Actinobacteria_unclassified_unclassified(100);		0	0	0	0	0		0	0	0	0	0		0	0	0	0	0	0		0	0	0	0	0	0		0	0	0	0	0	0		0	0	0	74	0	0
	Otu00048	HWI-M02808_49_AEBFW_1_2109_22103_24246	AC-AG-AG-GGT--GCG-A-GC-G-T-T--AA-T-CGG-AT-TTA-C-T-GG-GC--GT-AAA-GC-GT-GC-G-TA-G-G-C-GG-C-TG-A-T-T--AA-G-T-C-G-G-A-T-G--TG-A-AA-TC-C-C-TG-A-G-CT-T-AA-C-T-T-A-G-G-A-A-T-T-G--C-A-T-TC-GA-T-AC-T-G-G--TC--A-G-C--T-A-G-A-G-T-A--T-GG--GA-G-A--G-G-AT---GG-T--AG--A--ATT----C-C-A-G-GT--GT-AG-CGGT-G-AAA-TGCGT-AGAG-A-TCT-G-G-A-G-G-A-AT-A-CC---GAT--G-GC-GAA-G-GC-A-G-C-CAT-CTG-G--CC-T-AA-T-AC-T-GACGC-T-G-A-GG-…	Bacteria(100);"Proteobacteria"(100);Gammaproteobacteria(100);Pseudomonadales(100);Moraxellaceae(100);Acinetobacter(100);Acinetobacter_unclassified(100);Acinetobacter_unclassified_unclassified(100);		0	0	0	0	0		0	0	0	0	0		0	0	0	0	0	0		1	0	0	0	0	0		0	0	0	0	0	6		0	0	0	66	0	0
	Otu00049	HWI-M02808_49_AEBFW_1_1104_13835_16105	AC-GG-AG-GGT--GCA-A-GC-G-T-T--AA-T-CGG-AA-TTA-C-T-GG-GC--GT-AAA-GC-GC-GC-G-TA-G-G-T-GG-T-TT-G-T-T--AA-G-T-T-G-A-A-T-G--TG-A-AA-TC-C-C-CG-G-G-CT-C-AA-C-C-T-G-G-G-A-A-C-T-G--C-A-T-TT-GA-A-AC-T-G-G--CA--A-G-C--T-A-G-A-G-T-C--T-CG--TA-G-A--G-G-GG---GG-T--AG--A--ATT----C-C-A-G-GT--GT-AG-CGGT-G-AAA-TGCGT-AGAG-A-TCT-G-G-A-G-G-A-AT-A-CC---GGT--G-GC-GAA-G-GC-G-G-C-CCC-CTG-G--AC-G-AA-G-AC-T-GACGC-T-C-A-GG-…	Bacteria(100);"Proteobacteria"(100);Gammaproteobacteria(100);"Enterobacteriales"(100);Enterobacteriaceae(100);Enterobacteriaceae_unclassified(100);Enterobacteriaceae_unclassified(100);Enterobacteriaceae_unclassified_unclassified(100);		1	0	0	0	0		0	0	0	0	0		0	0	1	2	0	27		1	3	0	3	0	3		30	0	0	0	2	0		0	0	0	0	0	0
	Otu00050	HWI-M02808_49_AEBFW_1_1102_16128_6352	AC-GT-AG-GGT--GCA-A-GC-G-T-T--GT-C-CGG-AT-TTA-T-T-GG-GC--GT-AAA-GA-GC-TC-G-TA-G-G-C-GG-T-TT-G-T-C--GC-G-T-C-G-G-A-T-G--TG-A-AA-AC-C-T-AT-G-G-CT-T-AA-C-C-A-T-G-G-G-C-C-T-G--C-A-T-TC-GA-T-AC-G-G-G--CA--A-A-C--T-A-G-A-G-T-T--C-GG--TA-G-G--G-G-AG---AC-T--GG--A--ACT----C-C-T-G-GT--GT-AG-CGGT-G-AAA-TGCGC-AGAT-A-TCA-G-G-A-A-G-A-AC-A-CC---GGT--G-GC-GAA-G-GC-G-G-G-TCT-CTG-G--GC-C-GA-T-AC-T-GACGC-T-G-A-GG-…	Bacteria(100);"Actinobacteria"(100);Actinobacteria(100);Actinomycetales(100);Actinomycetales_unclassified(100);Actinomycetales_unclassified(100);Actinomycetales_unclassified(100);Actinomycetales_unclassified_unclassified(100);		0	0	0	0	0		0	0	5	0	0		0	0	0	0	0	1		0	0	0	0	0	0		0	0	0	0	0	10		24	28	0	0	0	4
	Otu00051	HWI-M02808_49_AEBFW_1_1113_9154_11538	AC-GA-AG-GGG--GCT-A-GC-G-T-T--GT-T-CGG-AA-TTA-C-T-GG-GC--GT-AAA-GC-GC-AC-G-TA-G-G-C-GG-A-TA-T-T-T--AA-G-T-C-A-G-G-G-G--TG-A-AA-TC-C-C-GG-G-G-CT-C-AA-C-C-C-C-G-G-A-A-C-T-G--C-C-T-TT-GA-T-AC-T-G-G--GT--A-T-C--T-A-G-A-G-T-C--C-AG--AA-G-A--G-G-TG---AG-T--GG--A--ATT----C-C-G-A-GT--GT-AG-AGGT-G-AAA-TTCGT-AGAT-A-TTC-G-G-A-G-G-A-AC-A-CC---AGT--G-GC-GAA-G-GC-G-G-C-TCA-CTG-G--TC-T-GG-T-AC-T-GACGC-T-G-A-GG-…	Bacteria(100);"Proteobacteria"(100);Alphaproteobacteria(100);Rhizobiales(100);Rhizobiales_unclassified(67);Rhizobiales_unclassified(67);Rhizobiales_unclassified(67);Rhizobiales_unclassified_unclassified(67);		0	0	0	0	0		0	0	0	0	0		0	0	0	0	0	0		0	0	0	0	0	0		0	0	0	0	0	12		0	0	56	0	0	0
	Otu00052	HWI-M02808_49_AEBFW_1_1102_6773_9969	AC-AG-AG-GTC--TCA-A-GC-G-T-T--GT-T-CGG-AA-TCA-C-T-GG-GC--GT-AAA-GG-GT-GC-G-TA-G-G-T-GG-C-GT-G-G-T--AA-G-T-C-A-G-A-T-G--TG-A-AA-GC-C-C-GG-G-G-CT-C-AA-C-C-T-C-G-G-A-A-T-T-G--C-A-T-CC-GA-T-AC-T-G-C--CG--T-G-C--T-A-G-A-G-T-A--C-TG--AA-G-A--G-G-TG---AC-T--AG--A--ATT----C-T-C-G-GT--GT-AG-CAGT-G-AAA-TGCGT-AGAT-A-TCG-A-G-A-G-G-A-AT-A-CC---AAC--G-GC-GAA-G-GC-A-G-G-TCA-CTG-G--GC-A-GT-T-AC-T-GACAC-T-G-A-GG-…	Bacteria(100);"Verrucomicrobia"(100);Verrucomicrobiae(100);Verrucomicrobiales(100);Verrucomicrobiaceae(100);Prosthecobacter(100);Prosthecobacter_unclassified(100);Prosthecobacter_unclassified_unclassified(100);		0	0	0	0	46		0	0	0	0	0		0	0	0	0	0	0		0	0	0	21	0	0		0	0	0	0	0	0		0	0	0	0	0	0
	Otu00053	HWI-M02808_49_AEBFW_1_1101_23090_13103	AC-GG-AG-GGG--GCC-A-GC-G-T-T--GT-T-CGG-AA-TTA-C-T-GG-GC--GT-AAA-GG-GA-GC-G-TA-G-G-C-GG-T-CA-G-A-T--TA-G-T-C-A-G-G-G-G--TG-A-AA-TC-C-A-AC-G-G-CT-C-AA-C-C-G-T-T-G-A-C-C-T-G--C-C-T-CT-GA-A-AC-T-G-T--CT--G-A-C--T-T-G-A-G-T-A--C-GG--GA-G-A--G-G-AA---AG-C--GG--A--ATT----C-T-C-G-GT--GT-AG-CGGT-G-AAA-TGCGT-GGAT-A-TCG-A-G-A-G-G-A-AC-A-CC---CGT--G-GC-GAT-G-GC-G-A-C-TTC-CTG-G--AC-C-AA-T-AC-T-GACGC-T-G-A-GG-…	Bacteria(100);Bacteria_unclassified(100);Bacteria_unclassified(100);Bacteria_unclassified(100);Bacteria_unclassified(100);Bacteria_unclassified(100);Bacteria_unclassified(100);Bacteria_unclassified_unclassified(100);		0	0	0	0	0		0	0	0	0	66		0	0	0	0	0	0		0	0	0	0	0	0		0	0	0	0	0	0		0	0	0	0	0	0
	Otu00054	HWI-M02808_49_AEBFW_1_1103_7850_22380	AC-GT-AG-GTC--TCG-A-GC-G-T-T--AT-C-CGG-AA-TTA-C-T-GG-GC--GT-AAA-GC-GT-CT-G-TA-G-C-C-GG-A-TG-T-A-T--AA-G-T-C-T-G-T-C-T--TT-A-AA-TA-C-T-CT-G-A-TT-C-AA-T-C-G-G-A-G-A-A-A-A-G--G-G-A-TA-GA-T-AC-T-G-T--AT--A-T-C--T-A-G-A-G-G-A--T-TT--TA-G-A--G-G-TT---AG-T--GG--A--ATT----T-C-C-G-GT--GG-AG-CGGT-G-AAA-TGCGT-TGAT-A-TCG-G-A-A-G-G-A-AT-G-CC---GAA--A-GC-GAA-A-GC-A-G-C-TAA-CTA-T--AA-A-AT-A-TC-T-GACGG-T-C-A-AA-…	Bacteria(100);SR1(100);SR1_class_incertae_sedis(100);SR1_order_incertae_sedis(100);SR1_family_incertae_sedis(100);SR1_genus_incertae_sedis(100);SR1_genus_incertae_sedis_unclassified(100);SR1_genus_incertae_sedis_unclassified_unclassified(100);		0	0	0	0	0		0	0	0	0	64		0	0	0	0	0	0		0	0	0	0	0	0		0	0	0	0	0	0		0	0	0	0	0	0
	Otu00055	HWI-M02808_49_AEBFW_1_1102_20187_14958	AC-GA-GT-GCC--CCA-A-GC-G-T-T--AT-C-CGG-AA-TCA-C-T-GG-GC--GT-AAA-GG-GT-GT-G-TA-G-G-T-GG-T-TT-T-G-T--TA-G-T-C-C-T-T-C-G--TT-A-AA-GC-T-C-CC-G-G-CT-T-AA-C-C-G-G-G-A-A-A-A-T-G--C-G-C-GG-GA-A-AC-G-G-C--AA--G-AC---T-A-G-A-G-G-G--T-GT--GA-G-A--G-G-TT---TG-C--AG--A--ACT----C-A-T-G-GT--GT-AG-GGGT-G-AAA-TCCGT-TGAT-A-TCA-T-G-G-G-G-A-AT-A-CC---AAA--T-GC-GAA-G-GC-A-G-C-AAA-CTG-G--CA-C-AT-T-CC-T-GACAC-T-G-A-GA-…	Bacteria(100);OD1(100);OD1_class_incertae_sedis(100);OD1_order_incertae_sedis(100);OD1_family_incertae_sedis(100);OD1_genus_incertae_sedis(100);OD1_genus_incertae_sedis_unclassified(100);OD1_genus_incertae_sedis_unclassified_unclassified(100);		0	0	0	0	0		63	0	0	0	0		0	0	0	0	0	0		0	0	0	0	0	0		0	0	0	0	0	0		0	0	0	0	0	0
	Otu00056	HWI-M02808_49_AEBFW_1_1101_25697_7524	AC-GA-GG-GAT--CCT-A-GC-G-T-T--GT-T-CGG-AA-TCA-T-T-GG-GC--GT-AAA-GC-GG-AT-G-TA-G-G-T-GG-C-TT-T-G-T--AA-G-T-C-A-G-G-T-G--TG-A-AA-GC-C-C-AG-G-G-CT-C-AA-C-C-C-T-G-G-A-A-G-T-G--C-A-T-TC-GA-T-AC-T-G-C--GA--A-G-C--T-T-G-A-G-T-G--C-TA--GA-G-A--G-G-TT---AC-T--AG--A--ATA----C-C-T-G-GT--GT-AG-TGGT-G-AAA-TACGT-AGAT-A-TCA-G-G-T-G-G-A-AT-A-CC---GGA--G-GC-GAA-G-GC-G-G-G-TAA-CCA-G--CT-A-GA-C-AC-T-GACAC-T-C-A-GA-…	Bacteria(100);"Proteobacteria"(100);Deltaproteobacteria(100);Bdellovibrionales(100);Bdellovibrionaceae(100);Bdellovibrio(100);Bdellovibrio_unclassified(100);Bdellovibrio_unclassified_unclassified(100);		0	0	0	40	0		0	0	0	0	0		0	0	0	0	0	0		0	0	0	0	0	0		0	21	0	0	0	0		0	0	0	0	0	0
	Otu00057	HWI-M02808_49_AEBFW_1_1102_24472_12101	AC-GA-AG-GGG--GCT-A-GC-G-T-T--GC-T-CGG-AA-TTA-C-T-GG-GC--GT-AAA-GG-GC-GC-G-TA-G-G-C-GG-A-CA-G-T-T--AA-G-T-C-G-G-G-G-G--TG-A-AA-GC-C-C-GG-G-G-CT-C-AA-C-C-T-C-G-G-A-A-T-T-G--C-C-T-TC-GA-T-AC-T-G-G--CT--G-T-C--T-T-G-A-G-T-A--C-GG--GA-G-A--G-G-TG---TG-T--GG--A--ACT----C-C-G-A-GT--GT-AG-AGGT-G-AAA-TTCGT-AGAT-A-TTC-G-G-A-A-G-A-AC-A-CC---AGT--G-GC-GAA-G-GC-G-A-C-ACA-CTG-G--CC-C-GT-T-AC-T-GACGC-T-G-A-GG-…	Bacteria(100);"Proteobacteria"(100);Alphaproteobacteria(100);Caulobacterales(100);Caulobacteraceae(100);Phenylobacterium(100);Phenylobacterium_unclassified(100);Phenylobacterium_unclassified_unclassified(100);		0	0	0	0	0		0	0	0	0	59		0	1	0	0	0	0		0	0	0	0	0	0		0	0	0	0	0	0		0	0	0	0	0	0
	Otu00058	HWI-M02808_49_AEBFW_1_1101_11316_16661	AC-GA-AG-GCC--CCG-A-GC-G-T-T--AT-C-CGG-AT-TTA-T-T-GG-GC--GT-AAA-GA-GT-GC-G-CA-G-G-T-GG-T-CT-T-G-C--AC-G-T-C-T-C-G-C-G--TT-A-AA-TG-T-C-AC-T-G-CT-T-AA-C-A-G-TGT-C-A-C---C-G--C-G-T-GG-GA-T-AC-G-A-C--GA--G-A-C--T-A-G-A-G-C-A--T-GT--AA-G-A--G-G-TG---AC-T--AG--A--ATT----C-A-C-G-GT--GT-AG-GGGT-G-AAA-TCCGT-TGAT-A-TCG-T-G-G-A-G-A-AT-A-CC---AAA--G-GC-GAA-G-GC-A-G-G-TCA-CTG-G--TA-C-AT-T-GC-T-GACAC-T-C-A-TG-…	Bacteria(100);Bacteria_unclassified(100);Bacteria_unclassified(100);Bacteria_unclassified(100);Bacteria_unclassified(100);Bacteria_unclassified(100);Bacteria_unclassified(100);Bacteria_unclassified_unclassified(100);		0	0	0	0	0		0	0	0	0	0		0	0	0	0	0	0		0	0	0	0	0	0		0	0	0	0	0	0		0	59	0	0	0	0
	Otu00059	HWI-M02808_49_AEBFW_1_1101_18840_6769	AC-AG-AG-ACC--TCA-A-AC-A-T-T--AT-C-CGG-AT-TCA-T-T-GG-GC--GT-AAA-GG-GT-CC-G-CA-G-G-T-GG-T-TT-T-A-T--AA-G-T-T-A-G-G-G-G--TC-A-AA-TC-C-T-AC-G-A-CT-C-AA-T-C-G-T-G-G-A-A-C-T-G--C-T-C-TT-AA-T-AC-T-G-T--AA--A-A-C--T-A-G-A-G-G-T--T-GT--GA-G-A--G-G-CA---TA-C--GG--A--ACT----G-C-C-G-GT--GT-AG-TAGT-A-AAA-TGCGT-TGAT-A-TCG-G-C-A-G-G-A-AC-A-CC---AAA--G-GC-GAA-G-GC-A-G-T-ATG-CTG-G--AA-C-AA-T-CC-T-GACAC-T-C-A-GG-…	Bacteria(100);Bacteria_unclassified(100);Bacteria_unclassified(100);Bacteria_unclassified(100);Bacteria_unclassified(100);Bacteria_unclassified(100);Bacteria_unclassified(100);Bacteria_unclassified_unclassified(100);		0	0	0	0	0		0	0	0	0	59		0	0	0	0	0	0		0	0	0	0	0	0		0	0	0	0	0	0		0	0	0	0	0	0
	Otu00060	HWI-M02808_49_AEBFW_1_1102_19818_27828	AC-GG-AG-GGT--GCA-A-GC-G-T-T--GT-T-CGG-AA-TTA-T-T-GG-GC--GT-AAA-GG-GC-AG-G-TA-G-G-T-GG-T-CT-T-G-A--AA-G-T-C-T-C-C-T-G--TG-A-AA-TC-C-C-CG-A-G-CT-T-AA-C-T-C-G-G-G-A-A-G-T-G--C-G-G-TA-GA-T-AC-T-C-C--AA--G-A-C--T-A-G-A-G-T-A--C-TG--GA-G-G--G-G-TG---CG-T--GG--A--ATT----C-C-C--GGT--GT-AG-CGGT-G-AAA-TGCGT-AGAT-A-TCG-G-G-A-G-G-A-AC-A-CC---AGA--G-GC-GAA-G-GC-G-G-C-GCA-CTT-G--AC-A-GT-A-AC-T-GACAC-T-C-A-AC-…	Bacteria(100);Bacteria_unclassified(100);Bacteria_unclassified(100);Bacteria_unclassified(100);Bacteria_unclassified(100);Bacteria_unclassified(100);Bacteria_unclassified(100);Bacteria_unclassified_unclassified(100);		0	0	0	0	0		0	0	0	56	0		0	0	0	0	0	0		0	0	0	0	0	0		0	0	0	2	0	0		0	0	0	0	0	0
	Otu00061	HWI-M02808_49_AEBFW_1_2102_21384_16183	AC-GT-AG-GTC--CCG-A-GC-G-T-T--GT-C-CGG-AT-TTA-T-T-GG-GC--GT-AAA-GC-GA-GC-G-CA-G-G-C-GG-T-TA-G-A-T--AA-G-T-C-T-G-A-A-G--TT-A-AA-GG-C-T-GT-G-G-CT-T-AA-C-C-A-T-A-G-T-A---T-G--C-T-T-TG-GA-A-AC-T-G-T--TT--A-A-C--T-T-G-A-G-T-G--C-AG--AA-G-G--G-G-AG---AG-T--GG--A--ATT----C-C-A-T-GT--GT-AG-CGGT-G-AAA-TGCGT-AGAT-A-TAT-G-G-A-G-G-A-AC-A-CC---GGT--G-GC-GAA-A-GC-G-G-C-TCT-CTG-G--TC-T-GT-A-AC-T-GACGC-T-G-A-GG-…	Bacteria(100);Firmicutes(100);Bacilli(100);Lactobacillales(100);Streptococcaceae(100);Streptococcus(100);Streptococcus_unclassified(100);Streptococcus_unclassified_unclassified(100);		0	0	0	0	0		0	0	38	0	0		0	0	0	0	0	0		0	0	0	16	0	0		3	0	0	0	0	0		0	0	0	0	0	0
	Otu00062	HWI-M02808_49_AEBFW_1_1110_10072_3748	AC-GG-AG-GGT--GCA-A-GC-G-T-T--AT-C-CGG-AT-TTA-T-T-GG-GT--TT-AAA-GG-GT-CC-G-TA-G-G-C-GG-A-CT-T-A-T--AA-G-T-C-A-G-T-G-G--TG-A-AA-GC-C-T-GT-C-G-CT-T-AA-C-G-A-T-A-G-A-A-C-T-G--C-C-A-TT-GA-T-AC-T-G-T--AA--G-T-C--T-T-G-A-G-T-A--T-AT--TT-G-A--G-G-TA---GC-T--GG--A--ATA----A-G-T-A-GT--GT-AG-CGGT-G-AAA-TGCAT-AGAT-A-TTA-C-T-T-A-G-A-AC-A-CC---AAT--T-GC-GAA-G-GC-A-G-G-TTA-CCA-A--GA-T-AT-A-AC-T-GACGC-T-G-A-GG-…	Bacteria(100);"Bacteroidetes"(100);Flavobacteria(100);"Flavobacteriales"(100);Flavobacteriaceae(100);Cloacibacterium(100);Cloacibacterium_unclassified(100);Cloacibacterium_unclassified_unclassified(100);		0	0	0	0	0		0	0	0	51	0		0	0	0	0	0	0		4	1	0	0	0	0		0	0	0	0	0	0		0	0	0	0	0	0
	Otu00063	HWI-M02808_49_AEBFW_1_1107_15163_5411	AC-GG-AG-GGT--GCA-A-GC-G-T-T--AT-C-CGG-AT-TTA-T-T-GG-GT--TT-AAA-GG-GT-CC-G-TA-G-G-C-GG-A-CT-G-A-T--AA-G-T-C-A-G-T-G-G--TG-A-AA-TC-C-G-AC-A-G-CT-T-AA-C-T-G-T-C-G-A-A-C-T-G--C-C-A-TT-GA-T-AC-T-G-T--TA--G-T-C--T-T-G-A-G-T-A--A-GG--TT-G-A--A-G-TG---GC-T--GG--A--ATA----A-G-T-A-GT--GT-AG-CGGT-G-AAA-TGCAT-AGAT-A-TTA-C-T-T-A-G-A-AC-A-CC---AAT--T-GC-GAA-G-GC-A-G-G-TCA-CTA-A--GT-C-TT-A-AC-T-GACGC-T-G-A-TG-…	Bacteria(100);"Bacteroidetes"(100);Flavobacteria(100);"Flavobacteriales"(100);Flavobacteriaceae(100);Elizabethkingia(100);Elizabethkingia_unclassified(100);Elizabethkingia_unclassified_unclassified(100);		0	4	1	0	0		0	0	0	0	0		0	3	0	16	0	0		2	4	14	0	5	2		0	0	0	0	1	4		0	0	0	0	0	0
	Otu00064	HWI-M02808_49_AEBFW_1_1102_21637_20755	AC-TG-AG-GGT--GCA-A-GC-G-T-T--AA-T-CGG-AA-TTA-C-T-GG-GC--GT-AAA-GC-GA-GT-G-TA-G-G-C-GG-C-TA-T-A-T--AA-G-T-C-G-G-A-T-G--TG-A-AA-GC-C-C-TG-G-G-CT-C-AA-C-C-T-G-G-G-A-A-T-T-G--C-A-T-TC-GA-T-AC-T-G-T--AT--A-G-C--T-A-G-A-A-T-T--T-GA--GA-G-A--G-G-GA---AG-T--GG--A--ATT----C-C-G-G-GT--GT-AG-CGGT-G-AAA-TGCGT-AGAT-A-TCC-G-G-A-G-G-A-AC-A-CC---AGT--G-GC-GAA-G-GC-G-G-C-TTC-CTG-G--CC-C-AA-T-AC-T-GACGC-T-C-A-GG-…	Bacteria(100);"Proteobacteria"(100);Gammaproteobacteria(100);Gammaproteobacteria_unclassified(100);Gammaproteobacteria_unclassified(100);Gammaproteobacteria_unclassified(100);Gammaproteobacteria_unclassified(100);Gammaproteobacteria_unclassified_unclassified(100);		0	0	0	0	0		0	0	0	0	55		0	0	0	0	0	0		0	0	0	0	0	0		0	0	0	0	0	0		0	0	0	0	0	0
	Otu00065	HWI-M02808_49_AEBFW_1_1103_29582_14032	AC-GA-GG-GAT--CCT-A-GC-G-T-T--GC-T-CGG-AA-TTA-T-T-GG-GC--GT-AAA-GC-GG-GT-G-TA-G-G-T-GG-C-TT-G-G-T--AA-G-T-C-G-G-G-T-G--TG-A-AA-GC-C-C-AG-G-G-CT-C-AA-C-C-C-T-G-G-A-A-G-T-G--C-A-T-TC-GA-T-AC-T-G-C--TG--A-G-C--T-T-G-A-G-T-G--C-GA--GA-G-A--G-G-TT---AT-T--AG--A--ATA----C-C-T-G-GT--GT-AG-TGGT-G-AAA-TACGT-AGAT-A-TCA-G-G-T-G-G-A-AC-A-CC---GGA--G-GC-GAA-G-GC-G-G-A-TAA-CTG-G--CT-C-GA-C-AC-T-GACAC-T-G-A-GA-…	Bacteria(100);"Proteobacteria"(100);Deltaproteobacteria(100);Bdellovibrionales(100);Bdellovibrionaceae(100);Bdellovibrio(100);Bdellovibrio_unclassified(100);Bdellovibrio_unclassified_unclassified(100);		0	0	0	0	55		0	0	0	0	0		0	0	0	0	0	0		0	0	0	0	0	0		0	0	0	0	0	0		0	0	0	0	0	0
	Otu00066	HWI-M02808_49_AEBFW_1_1104_13614_16357	AC-AG-AG-GGT--GCG-A-GC-G-T-T--AA-T-CGG-AT-TTA-C-T-GG-GC--GT-AAA-GC-GC-GC-G-TA-G-G-T-GG-T-TA-A-T-T--AA-G-T-C-A-A-A-T-G--TG-A-AA-TC-C-C-CG-A-G-CT-T-AA-C-T-T-G-G-G-A-A-T-T-G--C-A-T-TC-GA-T-AC-T-G-G--TT--A-G-C--T-A-G-A-G-T-A--T-GG--GA-G-A--G-G-AT---GG-T--AG--A--ATT----C-C-A-G-GT--GT-AG-CGGT-G-AAA-TGCGT-AGAG-A-TCT-G-G-A-G-G-A-AT-A-CC---GAT--G-GC-GAA-G-GC-A-G-C-CAT-CTG-G--CC-T-AA-T-AC-T-GACAC-T-G-A-GG-…	Bacteria(100);"Proteobacteria"(100);Gammaproteobacteria(100);Pseudomonadales(100);Moraxellaceae(100);Acinetobacter(100);Acinetobacter_unclassified(100);Acinetobacter_unclassified_unclassified(100);		0	0	0	0	0		54	0	0	0	0		0	0	0	0	0	0		0	0	0	0	0	0		0	0	0	0	0	0		0	0	0	0	0	0
	Otu00067	HWI-M02808_49_AEBFW_1_2114_12002_26256	AC-GA-AG-GGG--GCT-A-GC-G-T-T--GC-T-CGG-AA-TTA-C-T-GG-GC--GT-AAA-GC-GC-GC-G-TA-G-G-T-GG-T-TC-G-T-T--AA-G-T-T-G-G-A-T-G--TG-A-AA-TC-C-C-CG-G-G-CT-C-AA-C-C-T-G-G-G-A-A-C-T-G--C-A-T-TC-AA-A-AC-T-G-A--CG--A-G-C--T-A-G-A-G-T-A--T-GG--TA-G-A--G-G-GT---GG-T--GG--A--ATT----T-C-C-T-GT--GT-AG-CGGT-G-AAA-TGCGT-AGAT-A-TAG-G-A-A-G-G-A-AC-A-CC---AGT--G-GC-GAA-G-GC-G-A-C-CAC-CTG-G--AC-T-GA-T-AC-T-GACAC-T-G-A-GG-…	Bacteria(100);"Proteobacteria"(100);Gammaproteobacteria(100);Pseudomonadales(100);Pseudomonadaceae(100);Pseudomonas(85);Pseudomonas_unclassified(85);Pseudomonas_unclassified_unclassified(85);		3	0	0	0	0		0	0	7	0	0		1	0	0	0	1	7		3	0	4	0	2	1		2	15	0	0	0	1		1	0	4	0	0	2
	Otu00068	HWI-M02808_49_AEBFW_1_1110_4939_20812	AC-GT-AG-GGA--CCA-A-GC-G-T-T--GT-T-CGG-AT-TTA-C-T-GG-GC--GT-AAA-GG-GC-GC-G-TA-G-G-C-GG-C-TT-G-A-C--AA-G-T-C-A-C-T-T-G--TG-A-AA-TC-T-C-CG-G-G-CT-T-AA-C-T-C-G-G-A-A-C-G-G-C--C-A-A-GT-GA-A-AC-T-G-T--CA--T-G-C--T-A-G-A-G-T-G--C-AG--AA-G-G--G-G-CA---AT-C--GG--A--ATT----C-T-T-G-GT--GT-AG-CGGT-G-AAA-TGCGT-AGAT-A-TCA-A-G-A-G-G-A-AC-A-CC---TGA--G-GT-GAA-G-AC-G-G-G-TTG-CTG-G--GC-T-GA-C-AC-T-GACGC-T-G-A-GG-…	Bacteria(100);"Acidobacteria"(100);Acidobacteria_Gp4(100);Acidobacteria_Gp4_order_incertae_sedis(100);Acidobacteria_Gp4_family_incertae_sedis(100);Gp4(100);Gp4_unclassified(100);Gp4_unclassified_unclassified(100);		3	0	0	0	0		0	0	0	0	0		0	0	0	0	0	0		0	0	0	0	0	0		0	0	0	0	0	0		0	50	0	0	0	0
	Otu00069	HWI-M02808_49_AEBFW_1_1102_20557_3531	AC-GA-AG-GTG--ACT-A-GC-G-T-T--GT-T-CGG-AA-TCA-C-T-GG-GC--GT-AAA-GC-GC-AT-G-TA-G-G-C-GG-C-TT-T-T-T--AA-G-T-T-A-G-G-T-G--TG-A-AA-GC-C-C-CG-G-G-CT-C-AA-C-C-T-G-G-G-A-A-A-T-G--C-A-C-TT-AA-G-AC-T-G-A--AA--A-G-C--T-T-G-A-A-T-G--A-AT--GA-G-G--G-G-AC---AG-T--GG--A--ATT----C-T-T-A-GT--GT-AG-AGGT-G-AAA-TTCGT-AGAT-A-TTA-A-G-A-A-G-A-AC-A-CC---GGT--G-GC-GAA-G-GC-G-A-C-TGT-CTG-G--CA-T-TC-A-AT-T-GACGC-T-G-A-GA-…	Bacteria(100);"Proteobacteria"(100);"Proteobacteria"_unclassified(100);"Proteobacteria"_unclassified(100);"Proteobacteria"_unclassified(100);"Proteobacteria"_unclassified(100);"Proteobacteria"_unclassified(100);"Proteobacteria"_unclassified_unclassified(100);		0	0	0	0	0		0	0	0	0	0		0	0	0	0	0	0		0	0	0	0	0	0		0	0	0	0	0	0		0	0	0	52	0	0
	Otu00070	HWI-M02808_49_AEBFW_1_1101_20812_15055	AC-GA-GC-TCT--CCA-A-AC-G-T-T--AT-T-CGG-TA-TTA-C-T-GG-GC--TT-AAA-GA-GT-TC-G-TA-G-G-C-GG-T-CT-T-G-T--AG-G-T-G-A-G-G-T-G--TG-A-AA-GC-C-C-TC-G-G-CT-T-AA-C-C-G-A-G-G-A-A-T-T-G--C-G-C-TT-CA-A-AC-C-C-C--AA--G-G-C--T-T-G-A-G-G-G--A-GG--TA-G-G--G-G-TA---TG-C--GG--A--ACA----G-A-T-G-GT--GG-AG-CGGT-G-AAA-TGCGT-TGAT-A-TCA-T-C-T-G-G-A-AC-A-CC---GGT--G-GC-GAA-G-GC-G-G-C-ATA-CTG-G--AC-C-TC-T-TC-T-GACGC-T-G-A-GG-…	Bacteria(100);Bacteria_unclassified(100);Bacteria_unclassified(100);Bacteria_unclassified(100);Bacteria_unclassified(100);Bacteria_unclassified(100);Bacteria_unclassified(100);Bacteria_unclassified_unclassified(100);		0	0	0	0	0		0	0	0	0	0		0	0	0	0	0	0		0	0	0	0	0	0		0	0	0	0	0	0		0	52	0	0	0	0
	Otu00071	HWI-M02808_49_AEBFW_1_1102_9655_4216	AC-GA-GT-GCC--CCG-A-GC-G-T-T--AT-C-CGG-AA-TTA-T-T-GG-GC--GT-AAA-GG-GT-GT-G-TA-G-G-C-GG-T-TT-T-G-T--TA-G-T-C-T-T-G-T-G--TT-A-AA-GC-T-C-TT-G-G-CT-C-AA-C-C-A-A-G-A-A-A-G-T-G--C-A-T-AG-GA-A-AC-G-G-C--AA--A-A-C--T-A-G-A-G-G-A--T-GC--GA-G-A--G-G-TG---AA-C--AG--A--ACT----C-A-T-A-GT--GT-AG-GGGT-G-AAA-TCCGT-TGAT-A-TTA-T-G-G-G-G-A-AT-A-CC---AAA--T-GC-GAA-G-GC-A-G-T-TCA-CTG-G--TG-C-AT-T-CC-T-GACGC-T-G-A-AA-…	Bacteria(100);OD1(100);OD1_class_incertae_sedis(100);OD1_order_incertae_sedis(100);OD1_family_incertae_sedis(100);OD1_genus_incertae_sedis(100);OD1_genus_incertae_sedis_unclassified(100);OD1_genus_incertae_sedis_unclassified_unclassified(100);		0	0	0	0	51		0	0	0	0	0		0	0	0	0	0	0		0	0	0	0	0	0		0	0	0	0	0	0		0	0	0	0	0	0
	Otu00072	HWI-M02808_49_AEBFW_1_1101_20411_10632	AC-GG-AG-GGG--GCT-A-GC-G-T-T--GT-T-CGG-AA-TTA-C-T-GG-GC--GT-AAA-GC-AC-AC-G-TA-G-G-C-GG-C-TT-T-G-T--AA-G-T-T-A-G-A-G-G--TG-A-AA-AC-C-T-GG-A-G-CT-T-AA-C-T-C-C-A-G-A-A-C-T-G--C-C-T-TT-AA-G-AC-T-G-C--AT--C-G-C--T-T-G-A-A-T-C--C-GG--GA-G-A--G-G-TG---AG-T--GG--A--ATT----C-C-G-A-GT--GT-AG-AGGT-G-AAA-TTCGT-AGAT-A-TTC-G-G-A-A-G-A-AC-A-CC---AGT--G-GC-GAA-G-GC-G-G-C-TCA-CTG-G--AC-C-GG-T-AT-T-GACGC-T-G-A-GG-…	Bacteria(100);"Proteobacteria"(100);Alphaproteobacteria(100);Sphingomonadales(100);Sphingomonadaceae(100);Sphingomonadaceae_unclassified(100);Sphingomonadaceae_unclassified(100);Sphingomonadaceae_unclassified(100);		0	0	0	0	0		0	0	0	51	0		0	0	0	0	0	0		0	0	0	0	0	0		0	0	0	0	0	0		0	0	0	0	0	0
	Otu00073	HWI-M02808_49_AEBFW_1_1104_11914_19514	AC-GG-AG-GAT--CCG-A-GC-G-T-T--AT-C-CGG-AT-TTA-T-T-GG-GT--TT-AAA-GG-GT-GC-G-TA-G-G-C-GG-C-CG-T-A-T--AA-G-T-C-A-G-C-G-G--TT-A-AA-CG-T-C-CG-G-G-CT-C-AA-C-C-T-G-G-G-C-A---T-G--C-C-G-TT-GA-A-AC-T-G-T--AT--G-G-C--T-T-G-A-T-T-A--T-GC--TG-G-A--G-G-CC---GG-C--GG--A--ATT----C-G-T-A-GT--GT-AG-CGGT-G-AAA-TGCAT-AGAT-A-TTA-C-G-A-A-G-A-AC-G-CC---AAT--T-GC-GCA-G-GC-A-G-C-TGG-CCG-T--AG-C-AA-C-AA-T-GACGC-T-G-A-AT-…	Bacteria(100);"Bacteroidetes"(100);"Bacteroidetes"_unclassified(100);"Bacteroidetes"_unclassified(100);"Bacteroidetes"_unclassified(100);"Bacteroidetes"_unclassified(100);"Bacteroidetes"_unclassified(100);"Bacteroidetes"_unclassified_unclassified(100);		0	0	0	0	0		0	0	0	0	50		0	0	0	0	0	0		0	0	0	0	0	0		0	0	0	0	0	0		0	0	0	0	0	0
	Otu00074	HWI-M02808_49_AEBFW_1_1101_22892_23944	AC-GT-AG-GGT--GCA-A-GC-G-T-T--GT-T-CGG-AA-TCA-T-T-GG-GC--GT-AAA-GC-GC-GT-G-TA-G-G-T-GG-T-TA-T-G-T--AA-G-T-C-G-G-G-T-G--TG-A-AA-TC-C-C-TG-G-G-CT-C-AA-C-C-G-A-G-G-A-A-G-T-G--C-A-T-CC-GA-A-AC-T-A-C--AT--A-G-C--T-C-G-A-G-G-A--C-GG--TA-G-A--G-G-AA---GG-T--GG--A--ATT----C-C-T-A-GT--GT-AG-AGGT-G-AAA-TTCGT-AGAT-A-TTA-G-G-A-G-G-A-AT-A-CC---GGT--G-GC-GAA-G-GC-G-G-C-CTT-CTG-G--GC-C-GT-T-CC-T-GACAC-T-G-A-GA-…	Bacteria(100);"Proteobacteria"(100);"Proteobacteria"_unclassified(100);"Proteobacteria"_unclassified(100);"Proteobacteria"_unclassified(100);"Proteobacteria"_unclassified(100);"Proteobacteria"_unclassified(100);"Proteobacteria"_unclassified_unclassified(100);		0	0	0	0	0		0	0	0	48	0		0	1	0	0	0	0		0	0	0	0	0	0		0	0	0	0	0	0		0	0	0	0	0	0
	Otu00075	HWI-M02808_49_AEBFW_1_1101_12252_28757	AC-GA-AG-GAT--CCA-A-GC-G-T-T--GT-C-CGG-AT-TTA-C-T-GG-GT--TT-AAA-GG-GT-GC-G-TA-G-G-C-GG-A-CT-T-T-T--AA-G-T-C-A-G-T-G-G--TG-A-AA-GC-T-G-GT-A-G-CT-T-AA-C-T-A-T-C-A-A-A-T-T-G--C-C-A-TT-GA-A-AC-T-G-A--AA--G-T-C--T-C-G-A-G-T-A--T-GG--TT-G-A--G-G-TG---GC-C--GG--A--ATG----T-A-T-C-AT--GT-AG-CGGT-G-AAA-TGCTT-AGAT-A-TGA-T-A-C-A-G-A-AC-A-CC---AAT--T-GC-GAA-G-GC-A-G-G-TTG-CTA-A--AC-C-AT-A-AC-T-GACGC-T-G-A-GG-…	Bacteria(100);"Bacteroidetes"(100);"Bacteroidetes"_unclassified(100);"Bacteroidetes"_unclassified(100);"Bacteroidetes"_unclassified(100);"Bacteroidetes"_unclassified(100);"Bacteroidetes"_unclassified(100);"Bacteroidetes"_unclassified_unclassified(100);		0	0	0	0	0		0	0	0	48	0		0	0	0	0	0	0		0	0	0	0	0	0		0	0	0	0	0	0		0	0	0	0	0	0
	Otu00076	HWI-M02808_49_AEBFW_1_1101_14753_9546	AC-GT-AG-GTG--GCA-A-GC-G-T-T--GT-C-CGG-AT-TTA-C-T-GG-GC--GT-AAA-GG-AT-GC-G-TA-G-G-C-GG-A-TT-T-T-T--AA-G-T-C-A-G-A-T-G--TG-A-AA-AC-C-C-CG-G-G-CT-C-AA-C-T-T-G-G-G-G-A-C-T-G--C-A-T-TT-GA-A-AC-T-G-G--AA--A-T-C--T-A-G-A-G-T-G--C-GG--GA-G-A--G-G-AG---AG-T--GG--A--ATT----C-C-T-A-GT--GT-AG-CGGT-G-AAA-TGCGT-AGAG-A-TTA-G-G-A-A-G-A-AC-A-CC---AGT--G-GC-GAA-G-GC-G-A-C-TCT-CTG-G--AC-C-GT-A-AC-T-GACGC-T-G-A-GG-…	Bacteria(100);Firmicutes(100);Clostridia(100);Clostridiales(100);Clostridiaceae_1(100);Clostridium_sensu_stricto(100);Clostridium_sensu_stricto_unclassified(100);Clostridium_sensu_stricto_unclassified_unclassified(100);		0	0	0	0	0		0	0	0	0	0		0	0	0	0	0	0		0	0	0	0	0	0		0	0	0	0	0	0		0	0	0	47	0	0
	Otu00077	HWI-M02808_49_AEBFW_1_1102_29583_13839	AC-GG-AG-GGA--GCT-A-GC-G-T-T--AT-T-CGG-AA-TTA-C-T-GG-GC--GT-AAA-GC-GC-AC-G-TA-G-G-C-GG-C-TT-T-G-T--AA-G-T-A-A-G-G-G-G--TG-A-AA-GC-C-C-AG-A-G-CT-C-AA-C-T-C-T-G-G-A-A-T-T-G--C-C-C-TT-TA-G-AC-T-G-C--AT--C-G-C--T-T-G-A-A-T-C--A-TG--GA-G-A--G-G-TC---AG-T--GG--A--ATT----C-C-G-A-GT--GT-AG-AGGT-G-AAA-TTCGT-AGAT-A-TTC-G-G-A-A-G-A-AC-A-CC---AGT--G-GC-GAA-G-GC-G-G-C-TGA-CTG-G--AC-A-TG-T-AT-T-GACGC-T-G-A-GG-…	Bacteria(100);"Proteobacteria"(100);Alphaproteobacteria(100);Sphingomonadales(100);Sphingomonadaceae(100);Sphingomonas(100);Sphingomonas_unclassified(100);Sphingomonas_unclassified_unclassified(100);		0	0	0	0	0		0	0	0	0	0		0	0	0	0	0	0		0	0	0	0	0	0		0	47	0	0	0	0		0	0	0	0	0	0
	Otu00078	HWI-M02808_49_AEBFW_1_1112_16238_15703	AC-GT-AG-GTG--GCA-A-GC-G-T-T--AT-C-CGG-AA-TTA-T-T-GG-GC--GT-AAA-GC-GC-GC-G-TA-G-G-C-GG-T-TT-T-T-T--AA-G-T-C-T-G-A-T-G--TG-A-AA-GC-C-C-AC-G-G-CT-C-AA-C-C-G-T-G-G-A-G---G-GT-C-A-T-TG-GA-A-AC-T-G-G--AA--A-A-C--T-T-G-A-G-T-G--C-AG--AA-G-A--G-G-AA---AG-T--GG--A--ATT----C-C-A-T-GT--GT-AG-CGGT-G-AAA-TGCGC-AGAG-A-TAT-G-G-A-G-G-A-AC-A-CC---AGT--G-GC-GAA-G-GC-G-A-C-TTT-CTG-G--TC-T-GT-A-AC-T-GACGC-T-G-A-TG-…	Bacteria(100);Firmicutes(100);Bacilli(100);Bacillales(100);Staphylococcaceae(100);Staphylococcus(100);Staphylococcus_unclassified(100);Staphylococcus_unclassified_unclassified(100);		3	1	0	0	0		29	0	0	0	0		3	0	0	0	0	0		0	0	0	8	0	0		1	0	0	0	0	0		0	0	0	0	0	0
	Otu00079	HWI-M02808_49_AEBFW_1_1101_16761_10314	AC-AG-AG-GGT--GCA-A-GC-G-T-T--AA-T-CGG-AA-TTA-C-T-GG-GC--GT-AAA-GC-GC-GC-G-TA-G-G-T-GG-T-TC-G-T-T--AA-G-T-T-G-G-A-T-G--TG-A-AA-TC-C-C-CG-G-G-CT-C-AA-C-C-T-G-G-G-A-A-C-T-G--C-A-T-TC-AA-A-AC-T-G-A--CG--A-G-C--T-A-G-A-G-T-A--T-GG--TA-G-A--G-G-GT---GG-T--GG--A--ATT----T-C-C-T-GT--GT-AG-CGGT-G-AAA-TGCGT-AGAT-A-TAG-G-A-A-G-G-A-AC-A-CC---AGT--G-GC-GAA-G-GC-G-A-C-CAC-CTG-G--AC-G-AA-G-AC-T-GACGC-T-C-A-GG-…	Bacteria(100);"Proteobacteria"(100);Gammaproteobacteria(100);Pseudomonadales(100);Pseudomonadaceae(100);Pseudomonas(69);Pseudomonas_unclassified(69);Pseudomonas_unclassified_unclassified(69);		1	8	0	0	0		0	0	0	0	0		1	1	0	0	1	1		0	3	3	2	0	21		0	0	0	0	2	0		0	0	0	0	1	0
	Otu00080	HWI-M02808_49_AEBFW_1_1102_13266_17373	AC-GG-AG-GGT--GCA-A-GC-G-T-T--AT-C-CGG-AT-TCA-C-T-GG-GT--TT-AAA-GG-GT-GC-G-TA-G-G-C-GG-A-CT-T-G-T--AA-G-T-C-C-G-T-G-G--TG-A-AA-TC-T-C-CG-A-G-CT-T-AA-C-T-C-G-G-A-A-A-C-T-G--C-C-A-TG-GA-T-AC-T-A-T--AG--G-T-C--T-T-G-A-A-T-G--T-TG--TG-G-A--G-G-TT---AG-C--GG--A--ATA----G-T-T-C-AT--GT-AG-CGGT-G-AAA-TGCTT-AGAT-A-TGA-C-C-T-A-G-A-AC-A-CC---GAT--T-GC-GAA-G-GC-A-G-C-TGG-CTA-C--AC-A-AC-G-AT-T-GACGC-T-G-A-GG-…	Bacteria(100);"Bacteroidetes"(100);"Sphingobacteria"(100);"Sphingobacteriales"(100);Chitinophagaceae(100);Chitinophaga(100);Chitinophaga_unclassified(100);Chitinophaga_unclassified_unclassified(100);		7	0	0	0	0		0	0	0	0	0		0	0	2	0	5	0		0	1	0	0	0	0		0	0	0	0	0	0		0	0	0	0	0	30
	Otu00081	HWI-M02808_49_AEBFW_1_1101_14852_25291	AC-GA-GG-GGT--GCA-A-GC-G-T-T--GC-T-CGG-AA-TTA-T-T-GG-GC--GT-AAA-GG-GC-AG-G-TA-G-G-T-GG-T-CT-G-A-T--TT-G-T-C-T-T-A-T-G--TG-A-AA-TC-C-T-TG-G-G-CT-T-AA-C-C-C-A-A-G-A-A-G-T-G--C-G-T-AA-GA-A-AC-G-G-T--CA--G-A-C--T-G-G-A-G-T-A--C-TG--GA-G-A--G-G-GT---CG-T--GG--A--ATT----C-C-C-G-GT--GT-AG-CGGT-G-AAA-TGCGT-AGAG-A-TCG-G-G-A-G-G-A-AC-A-CC---AGA--G-GC-GAAG--GC-G-G-C-GAC-CTG-G--AC-A-GT-G-AC-T-GACAC-T-C-A-AC-…	Bacteria(100);Bacteria_unclassified(100);Bacteria_unclassified(100);Bacteria_unclassified(100);Bacteria_unclassified(100);Bacteria_unclassified(100);Bacteria_unclassified(100);Bacteria_unclassified_unclassified(100);		0	0	0	0	45		0	0	0	0	0		0	0	0	0	0	0		0	0	0	0	0	0		0	0	0	0	0	0		0	0	0	0	0	0
	Otu00082	HWI-M02808_49_AEBFW_1_1101_13471_8671	AC-GA-GT-GCC--TCG-A-GC-G-T-T--AT-C-CGG-AA-TTA-T-T-GG-GC--GT-AAA-GG-GT-GC-G-TA-G-G-T-GG-T-TG-T-G-T--TA-G-T-C-T-T-G-T-G--TT-A-AA-TT-T-C-TT-G-G-CT-C-AACC-G-A-G-A-A-G-C---T-G--C-A-T-AG-GA-A-AC-G-G-C--AC--G-A-C--T-TAG-A-G-G-T--T-GG--AA-G-G--G-G-TC---TG-C--GG--A--ACT----C-A-T-A-GT--GT-AG-CGGT-G-AAA-TGCGT-TGAT-A-TTA-T-G-G-G-G-A-AC-A-CC---AAA--A-GC-GAA-G-GC-A-G-C-AGA-CTG-G--TC-C-AT-A-CC-T-GACAC-T-G-A-GG-…	Bacteria(100);Bacteria_unclassified(100);Bacteria_unclassified(100);Bacteria_unclassified(100);Bacteria_unclassified(100);Bacteria_unclassified(100);Bacteria_unclassified(100);Bacteria_unclassified_unclassified(100);		0	0	0	0	45		0	0	0	0	0		0	0	0	0	0	0		0	0	0	0	0	0		0	0	0	0	0	0		0	0	0	0	0	0
	Otu00083	HWI-M02808_49_AEBFW_1_1101_24850_14092	AC-GA-AG-GTC--CCG-A-GC-G-T-T--AT-C-CGG-AT-TTA-C-T-GG-GC--GT-AAA-GC-GT-CT-G-TA-G-C-C-TG-A-TA-A-G-T--AA-G-T-C-T-G-T-T-T--TT-A-AA-AG-C-C-CC-G-A-CT-C-AA-T-C-G-G-G-G-A-G-C-A-G--G-A-A-TA-GA-T-AC-T-A-T--TT--A-A-C--T-A-G-A-G-G-T--T-GT--TA-G-A--G-G-TT---AG-T--GG--A--ATT----T-C-C-G-GT--GG-AG-CGGT-G-AAA-TGTGT-TGAT-A-TCG-G-A-A-A-G-A-AT-G-CC---AAA--A-GC-GAA-A-GC-A-G-C-TAA-CTA-T--AG-C-AA-A-CC-T-GACGG-T-G-A-GA-…	Bacteria(100);SR1(100);SR1_class_incertae_sedis(100);SR1_order_incertae_sedis(100);SR1_family_incertae_sedis(100);SR1_genus_incertae_sedis(100);SR1_genus_incertae_sedis_unclassified(100);SR1_genus_incertae_sedis_unclassified_unclassified(100);		0	0	0	0	0		0	0	0	44	0		0	0	0	0	0	0		0	0	0	0	0	0		0	0	0	0	0	0		0	0	0	0	0	0
	Otu00084	HWI-M02808_49_AEBFW_1_1103_15514_28714	AC-GG-AG-GGG--GCT-A-GC-G-T-T--GT-T-CGG-AA-TGA-C-T-GG-GC--GT-AAA-GG-GC-GC-G-TA-G-G-C-GG-T-CT-A-T-C--AA-G-T-C-A-G-G-C-G--TG-A-AA-GC-C-T-TG-G-G-CT-T-AA-C-C-T-G-A-G-A-A-C-T-G--C-G-T-TT-GA-T-AC-T-G-G--TA--G-A-C--T-A-G-A-G-G-A--C-GA--GA-G-A--G-G-AA---AG-T--GG--A--ATT----C-C-G-A-GT--GT-AG-AGGT-G-AAA-TTCGT-AGAT-A-TTC-G-G-A-G-G-A-AC-A-TC---AGA--G-GC-GAA-G-GC-G-A-C-TTT-CTG-G--CT-C-GT-A-TC-T-GACGC-T-G-A-GG-…	Bacteria(100);"Proteobacteria"(100);Gammaproteobacteria(100);Thiotrichales(100);Thiotrichales_incertae_sedis(100);Caedibacter(100);Caedibacter_unclassified(100);Caedibacter_unclassified_unclassified(100);		0	0	0	0	0		0	0	44	0	0		0	0	0	0	0	0		0	0	0	0	0	0		0	0	0	0	0	0		0	0	0	0	0	0
	Otu00085	HWI-M02808_49_AEBFW_1_1104_7407_6821	AC-GT-AG-GTG--GCA-A-GC-G-T-T--GT-C-CGG-AT-TTA-C-T-GG-GC--GT-AAA-GC-GC-GC-G-CA-G-G-C-GG-A-TG-G-T-T--AA-G-T-A-G-G-A-A-G--TG-A-AG-GG-T-T-GG-A-G-CT-C-AA-C-T-C-C-A-A-C-A-T-T-G--C-T-C-CC-TA-T-AC-T-G-G--CC--G-T-C--T-T-G-A-G-T-C--C-CG--GA-G-A--G-G-AA---AG-C--GG--A--ACG----A-C-A-C-GT--GG-AG-CGGT-G-AAA-TGCGT-TGAT-A-TGT-G-T-C-G-G-A-AC-A-CC---AAT--G-GC-GAA-G-GC-A-G-C-TTT-CTG-G--AC-G-GG-T-AC-T-GACGC-T-C-A-GG-…	Bacteria(100);Bacteria_unclassified(100);Bacteria_unclassified(100);Bacteria_unclassified(100);Bacteria_unclassified(100);Bacteria_unclassified(100);Bacteria_unclassified(100);Bacteria_unclassified_unclassified(100);		0	0	0	0	0		0	0	43	0	0		0	0	0	0	0	0		0	0	0	0	0	0		0	0	0	0	0	0		0	0	0	0	0	0
	Otu00086	HWI-M02808_49_AEBFW_1_1102_14489_8958	AC-GT-AG-GGT--GCG-A-GC-G-T-T--AA-T-CGG-AA-TTA-C-T-GG-GC--GT-AAA-GC-GT-GC-G-CA-G-G-C-GG-T-TT-C-G-T--AA-G-A-C-A-G-A-C-G--TG-A-AA-TC-C-C-CG-G-G-CT-C-AA-C-C-T-G-G-G-A-A-C-T-G--C-G-T-TT-GT-G-AC-T-G-C--GA--G-G-C--T-A-G-A-G-T-A--C-GG--CA-G-A--G-G-GG---GG-T--AG--A--ATT----C-C-A-C-GT--GT-AG-CAGT-G-AAA-TGCGT-AGAG-A-TGT-G-G-A-G-G-A-AT-A-CC---GAT--G-GC-GAA-G-GC-A-G-C-CCC-CTG-G--GT-T-AG-T-AC-T-GACGC-T-C-A-TG-…	Bacteria(100);"Proteobacteria"(100);Betaproteobacteria(100);Rhodocyclales(100);Rhodocyclaceae(100);Azospira(100);Azospira_unclassified(100);Azospira_unclassified_unclassified(100);		0	0	0	0	43		0	0	0	0	0		0	0	0	0	0	0		0	0	0	0	0	0		0	0	0	0	0	0		0	0	0	0	0	0
	Otu00087	HWI-M02808_49_AEBFW_1_1108_5220_10612	AC-GT-AG-GGT--ACA-A-GC-G-T-T--GT-C-CGG-AA-TTA-T-T-GG-GC--GT-AAA-GA-GC-TC-G-TA-G-G-T-GG-T-TT-G-T-C--GC-G-T-C-T-G-C-T-G--TG-G-AA-TC-G-T-GC-C-G-CT-T-AA-C-G-G-T-G-C-G-C-G-T-G--C-A-G-TG-GG-T-AC-G-G-G--CA--G-A-C--T-G-G-A-G-T-G--C-AG--TA-G-G--G-G-AG---TC-T--GG--A--ATT----C-C-T-G-GT--GT-AG-CGGT-G-AAA-TGCGC-AGAT-A-TCA-G-G-A-G-G-A-AC-A-CC---GGT--G-GC-GAA-G-GC-G-G-G-ACT-CTG-G--GC-T-GT-T-AC-T-GACGC-T-G-A-GG-…	Bacteria(100);"Actinobacteria"(100);Actinobacteria(100);Actinomycetales(100);Brevibacteriaceae(100);Brevibacterium(100);Brevibacterium_unclassified(100);Brevibacterium_unclassified_unclassified(100);		0	0	0	0	0		0	0	0	43	0		0	0	0	0	0	0		0	0	0	0	0	0		0	0	0	0	0	0		0	0	0	0	0	0
	Otu00088	HWI-M02808_49_AEBFW_1_2107_5440_16621	AC-GG-AG-GAT--CCA-A-GC-G-T-T--AT-C-CGG-AT-TTA-T-T-GG-GT--TT-AAA-GG-GT-GC-G-TA-G-G-C-GG-A-CC-C-T-T--AA-G-T-C-A-G-T-G-G--TG-A-AA-GT-T-T-GC-G-G-CT-C-AA-C-C-G-T-A-A-A-A-T-T-G--C-C-A-TT-GA-A-AC-T-G-A--GG--G-T-C--T-T-G-A-G-T-G--T-AA--AT-A-A--G-G-TA---GG-C--GG--A--ATG----T-G-T-T-GT--GT-AG-CGGT-G-AAA-TGCTT-AGAT-A-TAA-C-A-C-A-G-A-AC-A-CC---AAT--T-GC-GAA-G-GC-A-G-C-TTA-CCG-G--GA-T-AC-A-AC-T-GACGC-T-G-A-GG-…	Bacteria(100);"Bacteroidetes"(100);"Bacteroidia"(100);"Bacteroidales"(100);"Porphyromonadaceae"(100);Paludibacter(100);Paludibacter_unclassified(100);Paludibacter_unclassified_unclassified(100);		0	0	0	0	0		0	0	0	0	33		0	0	0	0	0	0		0	0	0	0	0	0		0	10	0	0	0	0		0	0	0	0	0	0
	Otu00089	HWI-M02808_49_AEBFW_1_1101_24429_11112	AC-GG-AG-GGA--GCT-A-GC-G-T-T--GT-T-CGG-AA-TTA-C-T-GG-GC--GT-AAA-GC-GT-AC-G-TA-G-G-C-GG-T-TA-T-T-C--AA-G-T-C-A-G-A-G-G--TG-A-AA-GC-C-T-GG-A-G-CT-C-AA-C-T-C-C-A-G-A-A-C-T-G--C-C-T-TT-GA-A-AC-T-A-G--AT--A-G-C--T-A-G-A-A-T-C--A-CG--GA-G-A--G-G-TG---AG-T--GG--A--ATT----C-C-G-A-GT--GT-AG-AGGT-G-AAA-TTCGT-AGAT-A-TTC-G-G-A-A-G-A-AC-A-CC---AGT--G-GC-GAA-G-GC-G-G-C-TCA-CTG-G--AC-G-TG-T-AT-T-GACGC-T-G-A-GG-…	Bacteria(100);"Proteobacteria"(100);Alphaproteobacteria(100);Sphingomonadales(100);Sphingomonadaceae(100);Sphingomonas(100);Sphingomonas_unclassified(100);Sphingomonas_unclassified_unclassified(100);		0	0	0	0	0		0	0	0	0	0		0	0	0	0	0	0		0	0	0	0	0	0		0	0	0	0	0	0		0	0	30	0	0	13
	Otu00090	HWI-M02808_49_AEBFW_1_1103_26810_14738	AC-GA-GA-GCC--TCG-A-GC-G-T-T--AT-C-CGG-AA-TTA-T-T-GG-GC--GT-AAA-GG-GT-GC-G-TA-G-G-T-TG-T-TT-T-G-T--TA-G-T-C-T-T-T-T-G--TC-A-AA-TC-C-C-GG-G-G-CT-T-AA-C-T-T-C-G-G-A-T-C-C-G--C-A-A-AA-GA-A-AC-G-G-C--AA--G-ACT--T---G-A-A-A-G--T-GC--GA-G-A--G-G-TA---TA-C--GG--A--ACT----C-A-T-G-GT--GT-AG-GGGT-A-AAA-TCCGT-TGAT-A-TCA-T-G-G-G-G-A-AC-A-CC---AAA--T-GC-GAA-G-GC-A-G-T-ATA-CTG-G--CG-C-AT-A-TT-T-GACAC-T-G-A-AG-…	Bacteria(100);Bacteria_unclassified(100);Bacteria_unclassified(100);Bacteria_unclassified(100);Bacteria_unclassified(100);Bacteria_unclassified(100);Bacteria_unclassified(100);Bacteria_unclassified_unclassified(100);		0	0	0	0	42		0	0	0	0	0		0	0	0	0	0	0		0	0	0	0	0	0		0	0	0	0	0	0		0	0	0	0	0	0
	Otu00091	HWI-M02808_49_AEBFW_1_1101_10398_20403	AC-GT-AG-GGT--GCG-A-GC-G-T-T--GT-C-CGG-AA-TTA-T-T-GG-GC--GT-AAA-GG-GC-TC-G-TA-G-G-C-GG-T-TT-G-T-C--GC-G-T-C-G-G-G-A-G--TG-A-AA-AC-C-A-GG-T-G-CT-T-AA-C-A-C-C-T-G-G-C-T-T-G--C-T-T-TC-GA-T-AC-G-G-G--CA--G-A-C--T-A-G-A-G-G-T--A-TT--CA-G-G--G-G-AG---AA-C--GG--A--ATT----C-C-T-G-GT--GT-AG-CGGT-G-AAA-TGCGC-AGAT-A-TCA-G-G-A-G-G-A-AC-A-CC---GGT--G-GC-GAA-G-GC-G-G-T-TCT-CTG-G--GA-A-TA-T-CC-T-GACGC-T-G-A-GG-…	Bacteria(100);"Actinobacteria"(100);Actinobacteria(100);Actinomycetales(100);Nocardioidaceae(100);Nocardioides(100);Nocardioides_unclassified(100);Nocardioides_unclassified_unclassified(100);		0	0	0	0	0		0	0	0	0	0		0	0	0	0	0	0		0	0	0	0	0	0		0	0	0	0	0	0		0	0	0	41	0	0
	Otu00092	HWI-M02808_49_AEBFW_1_1101_26160_18800	AC-GT-AG-GGT--GCA-A-GC-G-T-T--GT-C-CGG-AA-TTA-T-T-GG-GC--GT-AAA-GA-GC-TC-G-TA-G-G-C-GG-T-TT-G-T-C--GC-G-T-C-T-G-C-T-G--TG-A-AA-TC-T-G-GA-G-G-CT-C-AA-C-C-T-C-C-A-G-C-T-T-G--C-A-G-TG-GG-T-AC-G-G-G--CA--G-A-C--T-A-G-A-G-T-G--C-GG--TA-G-G--G-G-AG---AT-T--GG--A--ATT----C-C-T-G-GT--GT-AG-CGGT-G-GAA-TGCGT-AGAT-A-TCA-G-G-A-G-G-A-AC-A-CC---GAT--G-GC-GAA-G-GC-A-G-A-TCT-CTG-G--GC-C-GT-A-AC-T-GACGC-T-G-A-GG-…	Bacteria(100);"Actinobacteria"(100);Actinobacteria(100);Actinomycetales(100);Microbacteriaceae(100);Microbacteriaceae_unclassified(100);Microbacteriaceae_unclassified(100);Microbacteriaceae_unclassified_unclassified(100);		0	0	0	0	0		0	0	0	0	0		0	0	0	0	0	0		0	0	0	0	0	0		0	0	0	0	0	0		0	41	0	0	0	0
	Otu00093	HWI-M02808_49_AEBFW_1_1101_19733_14978	AC-GG-AA-GGT--CCG-G-GC-G-T-T--AT-C-CGG-AT-TTA-T-T-GG-GT--TT-AAA-GG-GA-GT-G-TA-G-G-C-GG-T-CT-G-T-T--AA-G-C-G-T-G-T-T-G--TG-A-AA-TT-T-A-GG-T-G-CT-C-AA-C-A-T-T-T-A-A-C-T-T-G--C-A-G-CG-CG-A-AC-T-G-T--CA--G-A-C--T-T-G-A-G-T-A--C-AC--GC-A-G--C-G-CA---GG-C--GG--A--ATT----C-A-T-G-GT--GT-AG-CGGT-G-AAA-TGCTT-AGAT-A-TCA-T-G-A-G-G-A-AC-T-CC---GAT--C-GC-GAA-G-GC-A-G-C-CTG-CGG-G--AG-T-GT-T-AC-T-GACGC-T-T-A-AG-…	Bacteria(100);"Bacteroidetes"(100);"Bacteroidia"(100);"Bacteroidales"(100);"Prevotellaceae"(100);Prevotella(100);Prevotella_unclassified(100);Prevotella_unclassified_unclassified(100);		0	0	0	0	0		0	0	0	0	0		0	0	0	0	0	0		0	0	0	0	0	0		0	0	0	0	0	0		0	40	0	0	0	0
	Otu00094	HWI-M02808_49_AEBFW_1_2113_8799_27235	AC-GG-AG-GAT--CCG-A-GC-G-T-T--AT-C-CGG-AT-TTA-T-T-GG-GT--TT-AAA-GG-GT-GC-G-TA-G-G-C-GG-C-CT-A-T-T--AA-G-T-C-A-G-G-G-G--TG-A-AA-TA-C-G-GT-G-G-CT-C-AA-C-C-A-T-C-G-C-A-G-T-G--C-C-T-TT-GA-T-AC-T-G-A--TG--G-G-C--T-T-G-A-A-T-C--C-AT--TT-G-A--A-G-TG---GG-C--GG--A--ATA----A-G-A-C-AA--GT-AG-CGGT-G-AAA-TGCAT-AGAT-A-TGT-C-T-T-A-G-A-AC-T-CC---GAT--T-GC-GAA-G-GC-A-G-C-TCA-CTA-A--GC-T-GG-T-AT-T-GACGC-T-G-A-TG-…	Bacteria(100);"Bacteroidetes"(100);"Sphingobacteria"(100);"Sphingobacteriales"(100);Sphingobacteriaceae(100);Sphingobacterium(100);Sphingobacterium_unclassified(100);Sphingobacterium_unclassified_unclassified(100);		0	0	0	0	0		0	0	1	10	14		0	0	0	0	0	0		0	0	0	0	0	0		0	0	0	0	0	0		0	0	0	15	0	0
	Otu00095	HWI-M02808_49_AEBFW_1_1102_15209_21989	AC-GA-GT-GCC--CCA-A-GC-G-T-T--AT-C-CGG-AA-TCA-T-T-GG-GC--GT-AAA-GG-GT-GT-G-TA-G-G-T-GG-T-CG-T-G-T--TA-G-T-C-T-C-T-T-G--TT-A-AA-TT-C-T-TC-G-G-CT-T-AA-C-C-G-G-G-G-G-C-A-T-G--C-A-A-GG-GA-A-AC-G-G-C--AC--G-ACT--T---G-A-A-G-A--T-GC--GA-G-G--G-G-AG---TA-T--GG--A--ACT----C-A-T-A-GT--GG-AG-GGGT-G-AAA-TCCGT-TGAT-A-TTA-T-G-G-G-G-A-AC-A-CC---AAA--A-GC-GAA-G-GC-A-G-T-ACT-CTG-G--CG-C-AC-T-CT-T-GACAC-T-G-A-AA-…	Bacteria(100);OD1(100);OD1_class_incertae_sedis(100);OD1_order_incertae_sedis(100);OD1_family_incertae_sedis(100);OD1_genus_incertae_sedis(100);OD1_genus_incertae_sedis_unclassified(100);OD1_genus_incertae_sedis_unclassified_unclassified(100);		0	0	0	0	0		0	0	0	0	40		0	0	0	0	0	0		0	0	0	0	0	0		0	0	0	0	0	0		0	0	0	0	0	0
	Otu00096	HWI-M02808_49_AEBFW_1_2105_9168_14469	AC-GG-AG-AGG--GCT-A-GC-G-T-T--AA-T-CGG-AA-TTA-C-T-GG-GC--GT-AAA-GC-GC-GC-G-TA-G-G-T-GG-T-TT-G-T-T--AA-G-T-T-G-A-A-T-G--TG-A-AA-TC-C-C-CG-G-G-CT-C-AA-C-C-T-G-G-G-A-A-C-T-G--C-A-T-CC-AA-A-AC-T-G-G--CA--A-G-C--T-A-G-A-G-T-A--T-GG--TA-G-A--G-G-GT---GG-T--GG--A--ATT----T-C-C-T-GT--GT-AG-CGGT-G-AAA-TGCGT-AGAT-A-TAG-G-A-A-G-G-A-AC-A-CC---AGT--G-GC-GAA-G-GC-G-A-C-CAC-CTG-G--AC-T-GA-T-AC-T-GACAC-T-G-A-GG-…	Bacteria(100);"Proteobacteria"(100);Gammaproteobacteria(100);Pseudomonadales(100);Pseudomonadaceae(100);Pseudomonas(80);Pseudomonas_unclassified(80);Pseudomonas_unclassified_unclassified(80);		1	0	0	0	0		1	6	8	3	0		0	0	0	0	0	0		0	0	7	0	0	4		0	0	1	0	2	0		0	2	3	1	0	0
	Otu00097	HWI-M02808_49_AEBFW_1_1101_26285_24054	AC-AG-AG-GGT--GCA-A-GC-G-T-T--AT-C-CGG-AT-TTA-T-T-GG-GC--GT-AAA-GC-GTTTC-G-TA-G-G-C-GA-C-TT-T-A-T--AA-G-T-T-A-T-C-T-T--TC-A-AA-GA-C-C-AC-G-G-CT-C-AA-C-C-G-G-G-G-G-A-A-G-G--G-A-G-GT-AA-T-AC-T-G-T--AA--G-G-T--T-T-G-A-C-T-T--C-TG--GT-G-G--G-G-CT---TC-T--GG--A--ACT----G-A-T-G-GT--GT-AG-TAGT-G-AAA-TACGT-TGAT-A-TCA-T-C-A-G-G-A-AC-T-CC---AAG--G-GC-GAA-G-GC-A-G-G-AAG-CTA-A--CC-A-GT-T-AG-T-GACGC-T-G-A-TG-…	Bacteria(100);OP11(100);OP11_class_incertae_sedis(100);OP11_order_incertae_sedis(100);OP11_family_incertae_sedis(100);OP11_genus_incertae_sedis(100);OP11_genus_incertae_sedis_unclassified(100);OP11_genus_incertae_sedis_unclassified_unclassified(100);		0	0	0	0	0		0	0	0	0	0		0	0	0	0	0	0		0	0	0	0	0	0		0	0	0	0	0	0		0	39	0	0	0	0
	Otu00098	HWI-M02808_49_AEBFW_1_1101_2384_13376	AC-GG-AG-GAT--GCG-A-GC-G-T-T--AT-C-CGG-AT-TTA-T-T-GG-GT--TT-AAA-GG-GT-GC-G-TA-G-G-C-GG-C-CT-G-C-C--AA-G-T-C-A-G-C-G-G--TA-A-AA-TT-G-C-GG-G-G-CT-C-AA-C-C-C-C-G-T-A---C-A-G--C-C-G-TT-GA-A-AC-T-G-C--CG--G-G-C--T-C-G-A-G-T-G--G-GC--GA-G-A--A-G-TA---TG-C--GG--A--ATG----C-G-T-G-GT--GT-AG-CGGT-G-AAA-TGCAT-AGAT-A-TCA-C-G-C-A-G-A-AC-C-CC---GAT--T-GC-GAA-G-GC-A-G-C-ATA-CCG-G--CG-C-CC-A-AC-T-GACGC-T-G-A-AG-…	Bacteria(100);"Bacteroidetes"(100);"Bacteroidia"(100);"Bacteroidales"(100);"Porphyromonadaceae"(100);"Porphyromonadaceae"_unclassified(67);"Porphyromonadaceae"_unclassified(67);"Porphyromonadaceae"_unclassified_unclassified(67);		0	0	0	0	0		0	0	0	0	0		0	0	0	0	0	0		0	0	0	0	0	0		0	38	0	0	0	0		0	0	0	0	0	0
	Otu00099	HWI-M02808_49_AEBFW_1_1108_7921_23012	AC-AG-AG-GGT--GCA-A-GC-G-T-T--AA-T-CGG-AA-TTA-C-T-GG-GC--GT-AAA-GC-GC-GC-G-TA-G-G-T-GG-T-TT-G-T-T--AA-G-T-T-G-A-A-T-G--TG-A-AA-TC-C-C-CG-G-G-CT-C-AA-C-C-T-G-G-G-A-A-C-T-G--C-A-T-CC-AA-A-AC-T-G-G--CA--A-G-C--T-A-G-A-G-T-A--T-GG--TA-G-A--G-G-GT---GG-T--GG--A--ATT----T-C-C-T-GT--GT-AG-CGGT-G-AAA-TGCGT-AGAT-A-TAG-G-A-A-G-G-A-AC-A-CC---AGT--G-GC-GAA-G-GC-G-A-C-CAC-CTG-G--AC-T-GA-T-AC-T-GACGC-T-G-A-TG-…	Bacteria(100);"Proteobacteria"(100);Gammaproteobacteria(100);Pseudomonadales(100);Pseudomonadaceae(100);Pseudomonas(78);Pseudomonas_unclassified(78);Pseudomonas_unclassified_unclassified(78);		3	5	2	0	0		0	3	8	2	0		0	0	0	0	0	0		0	2	2	0	0	4		0	0	1	0	5	1		0	0	0	0	0	0
	Otu00100	HWI-M02808_49_AEBFW_1_1101_20729_3451	AC-GA-AG-GGT--GCA-A-GC-G-T-T--AA-T-CGG-AA-TTA-C-T-GG-GC--GT-AAA-GC-GT-GC-G-TA-G-A-C-GG-C-GC-A-T-T--AA-G-T-C-A-G-C-T-G--TG-A-AA-CC-C-C-CG-G-G-CT-C-AA-C-C-T-G-G-G-A-C-C-T-G--C-A-G-CT-GA-T-AC-T-G-A--TG--T-G-CT-T-G-G-A-G-T-T--T-GA--GA-G-A--G-G-GT---GG-T--GG--A--ATT----C-C-T-G-GT--GT-AG-CGGT-G-AAA-TGCGT-AGAG-A-TCA-G-G-A-G-G-A-AC-A-CT---AGT--G-GC-GAA-G-GC-G-G-C-CAC-CTG-G--CT-T-AA-A-AC-T-GACGT-T-G-A-GG-…	Bacteria(100);"Proteobacteria"(100);"Proteobacteria"_unclassified(100);"Proteobacteria"_unclassified(100);"Proteobacteria"_unclassified(100);"Proteobacteria"_unclassified(100);"Proteobacteria"_unclassified(100);"Proteobacteria"_unclassified_unclassified(100);		0	0	0	0	0		0	0	0	0	0		0	0	0	0	0	0		0	0	0	0	0	0		0	0	0	0	0	0		0	38	0	0	0	0
	Otu00101	HWI-M02808_49_AEBFW_1_1103_19815_19526	AC-GT-AG-GTG--GCA-A-GC-G-T-T--GT-C-CGG-AT-TTA-C-T-GG-GC--GT-AAA-GG-GA-GC-G-TA-G-G-T-GG-A-T--A-TTT--AA-G-T-G-G-G-A-T-G--TG-A-AA-TA-C-C-TG-A-G-CT-T-AA-C-T-T-G-G-G-T-G-C-T-G--C-A-T-TC-CA-A-AC-T-G-G--AT--A-T-C--T-A-G-A-G-T-G--C-AG--GA-G-A--G-G-AA---AG-T--GG--A--ATT----C-C-T-A-GT--GT-AG-CGGT-G-AAA-TGCGT-AGAG-A-TTA-G-G-A-A-G---AA-CCCC---AGT--G-GC-GAA-G-GC-G-A-C-TTT-CTG-G--AC-T-GT-A-AC-T-GACAC-T-G-A-GG-…	Bacteria(100);Firmicutes(100);Clostridia(100);Clostridiales(100);Clostridiaceae_1(100);Clostridiaceae_1_unclassified(100);Clostridiaceae_1_unclassified(100);Clostridiaceae_1_unclassified_unclassified(100);		0	0	0	0	0		0	0	0	0	0		0	0	0	0	0	0		0	0	0	0	0	0		0	0	0	0	0	0		0	37	0	0	0	0
	Otu00102	HWI-M02808_49_AEBFW_1_1106_11187_7983	AC-GAAGG--ATG--CA-A-GC-G-T-T--AT-C-CGG-AT-TCA-T-T-GG-GT--TT-AAA-GG-GT-GC-G-TA-G-G-C-GG-A-CT-T-G-T--AA-G-T-C-A-G-T-G-G--TG-A-AA-TC-T-C-TC-A-G-CT-T-AA-C-T-G-A-G-A-A-A-C-T-G--C-C-A-TT-GA-T-AC-T-G-C--AG--G-T-C--T-A-G-A-G-T-A--T-AG--AT-G-A--C-G-TT---GG-C--GG--A--ATA----T-G-A-C-AT--GT-AG-TGGT-G-AAA-TACTT-AGAT-A-TGT-C-A-T-A-G-A-AC-A-CC---GAT--T-GC-GAA-G-GC-A-G-C-TAA-CGA-A--AC-T-AT-A-AC-T-GACGC-T-G-A-GG-…	Bacteria(100);"Bacteroidetes"(100);"Bacteroidetes"_unclassified(100);"Bacteroidetes"_unclassified(100);"Bacteroidetes"_unclassified(100);"Bacteroidetes"_unclassified(100);"Bacteroidetes"_unclassified(100);"Bacteroidetes"_unclassified_unclassified(100);		0	3	0	0	0		32	0	0	0	0		0	0	0	0	0	0		0	0	0	0	0	0		0	0	0	2	0	0		0	0	0	0	0	0
	Otu00103	HWI-M02808_49_AEBFW_1_1113_26189_19148	AC-GT-AG-GGT--GCG-A-GC-G-T-T--AA-T-CGG-AA-TTA-C-T-GG-GC--GT-AAA-GC-GT-GC-G-CA-G-G-C-GG-T-TA-T-A-T--AA-G-A-C-A-G-A-T-G--TG-A-AA-TC-C-C-CG-G-G-CT-C-AA-C-C-T-G-G-G-A-C-C-T-G--C-A-T-TT-GT-G-AC-T-G-T--AT--A-G-C--T-A-G-A-G-T-A--C-GG--TA-G-A--G-G-GG---GA-T--GG--A--ATT----C-C-G-C-GT--GT-AG-CAGT-G-AAA-TGCGT-AGAT-A-TGC-G-G-A-G-G-A-AC-A-CC---GAT--G-GC-GAA-G-GC-A-A-T-CCC-CTG-G--AC-C-TG-T-AC-T-GACGC-T-C-A-TG-…	Bacteria(100);"Proteobacteria"(100);Betaproteobacteria(100);Burkholderiales(100);Comamonadaceae(84);Comamonadaceae_unclassified(84);Comamonadaceae_unclassified(84);Comamonadaceae_unclassified(84);		0	0	0	0	0		15	3	9	0	0		0	0	0	0	0	0		0	0	0	0	0	0		0	0	0	0	0	0		0	0	0	0	4	5
	Otu00104	HWI-M02808_49_AEBFW_1_2106_10722_7982	AC-GT-AG-GGT--GCA-A-GC-G-T-T--GT-C-CGG-AA-TTA-C-T-GG-GC--GT-AAA-GA-GT-TC-G-TA-G-G-C-GG-T-TT-G-T-C--GC-G-T-C-G-T-T-T-G--TG-A-AA-AC-C-A-GC-A-G-CT-C-AA-C-T-G-C-T-G-G-C-T-T-G--C-A-G-GC-GA-T-AC-G-G-G--CA--G-A-C--T-T-G-A-G-T-A--C-TG--CA-G-G--G-G-AG---AC-T--GG--A--ATT----C-C-T-G-GT--GT-AG-CGGT-G-AAA-TGCGC-AGAT-A-TCA-G-G-A-G-G-A-AC-A-CC---GGT--G-GC-GAA-G-GC-G-G-G-TCT-CTG-G--GC-A-GT-A-AC-T-GACGC-T-G-A-GG-…	Bacteria(100);"Actinobacteria"(100);Actinobacteria(100);Actinomycetales(100);Nocardiaceae(100);Rhodococcus(100);Rhodococcus_unclassified(100);Rhodococcus_unclassified_unclassified(100);		0	0	0	0	0		0	0	0	0	0		0	0	0	0	0	0		0	0	0	0	0	0		0	0	0	0	1	0		35	0	0	0	0	0
	Otu00105	HWI-M02808_49_AEBFW_1_1114_9524_17167	AC-GA-GT-GCC--CCG-A-GC-G-T-T--AT-C-CGG-AA-TTA-T-T-GG-GC--GT-AAA-GG-GT-GT-G-TA-G-G-T-GG-C-AG-T-G-T--TA-G-T-C-A-A-T-T-G--TT-A-AA-AC-C-T-GG-G-G-CT-C-AA-C-C-C-C-A-G-A-C-T-T-G--C-G-A-TT-GA-A-AC-G-G-C--AC--A-GC---T-A-G-A-G-G-A--T-GG--CA-G-G--G-A-TG---TA-T--GG--A--ACT----C-A-T-G-GA--GT-AG-GGGT-G-AAA-TCCGT-TGAT-A-TCA-T-G-G-G-G-A-AC-A-CC---GAA--A-GC-GAA-G-GC-A-G-T-ACA-TTG-G--GC-C-AC-T-CC-T-GACAC-T-G-A-AA-…	Bacteria(100);Bacteria_unclassified(100);Bacteria_unclassified(100);Bacteria_unclassified(100);Bacteria_unclassified(100);Bacteria_unclassified(100);Bacteria_unclassified(100);Bacteria_unclassified_unclassified(100);		3	0	0	0	0		0	12	0	0	0		0	0	0	0	0	0		0	0	0	0	0	0		0	0	0	0	0	0		0	21	0	0	0	0
	Otu00106	HWI-M02808_49_AEBFW_1_1101_17313_6957	AC-GA-GT-GGC--CCA-A-GC-G-T-T--AT-C-CGG-AA-TTA-T-T-GG-GC--GT-AAA-GG-AT-GT-G-TA-G-G-T-GG-T-TG-T-A-T--TA-G-T-C-G-A-A-C-G--TC-T-AA-CC-T-C-TG-T-G-CT-C-AA-C-A-T-G-G-A-G-A-C-A-G--C-G-T-TC-GA-A-AC-G-G-T--AT--G-AC---T-A-G-A-G-T-A--T-AG--TA-G-G--G-G-TA---AG-C--GG--A--ACT----A-A-T-A-GT--GT-AG-GGGT-G-AAA-TCCGT-TGAT-A-TTA-T-T-G-G-G-A-AC-A-CC---AAA--A-GC-GAA-G-GC-A-G-C-TTA-CTG-G--AC-T-AT-T-AC-T-GACAC-T-G-A-AA-…	Bacteria(100);Bacteria_unclassified(100);Bacteria_unclassified(100);Bacteria_unclassified(100);Bacteria_unclassified(100);Bacteria_unclassified(100);Bacteria_unclassified(100);Bacteria_unclassified_unclassified(100);		0	0	0	0	0		0	0	0	0	0		0	0	0	0	0	0		0	0	0	0	0	0		0	0	0	0	0	0		0	0	35	0	0	0
	Otu00107	HWI-M02808_49_AEBFW_1_1102_6271_18139	AC-GA-AG-GGA--GCT-A-GC-G-T-T--GT-T-CGG-AA-TAA-C-T-GG-GC--GT-AAA-GG-GT-GC-G-TA-G-G-T-GG-G-CG-T-G-T--GC-G-T-T-A-G-A-T-G--TG-A-AA-TC-C-C-CG-G-G-CT-T-AA-C-C-T-G-G-G-A-A-C-T-G--C-A-T-TT-AA-T-AC-G-G-C--AC--G-T-C--T-A-G-A-G-T-G--C-GA--GA-G-G--G-G-AA---AG-C--GG--A--ATG----G-C-G-A-GT--GG-AG-CAGT-G-AAA-TGCAT-TGAG-A-TTC-G-C-T-A-G-A-AC-A-CC---AGA--G-GC-GAA-G-GC-G-G-C-TTT-CTG-G--CT-C-GC-T-AC-T-GACAC-T-A-A-GG-…	Bacteria(100);Bacteria_unclassified(100);Bacteria_unclassified(100);Bacteria_unclassified(100);Bacteria_unclassified(100);Bacteria_unclassified(100);Bacteria_unclassified(100);Bacteria_unclassified_unclassified(100);		0	0	0	0	0		0	0	0	0	0		0	0	0	0	0	0		0	0	0	0	0	0		0	0	0	0	0	0		0	0	0	34	0	0
	Otu00108	HWI-M02808_49_AEBFW_1_1102_20056_14184	AC-GT-AG-GAT--GCG-A-GC-G-T-T--AT-C-CGG-AA-TTA-T-T-GG-GT--GT-AAA-GC-GT-TT-G-TA-G-G-C-GG-T-TT-A-T-T--AA-G-T-T-G-G-G-T-G--TT-A-AA-GC-T-T-TG-A-G-CT-T-AA-C-T-C-A-A-A-A-T-T-G-G--T-A-C-CC-AA-A-AC-T-G-A--TA--G-G-C--T-T-G-A-G-A-C--A-AG--GA-A-A--G-G-CA---GA-T--GG--A--ATT----C-T-G-T-AT--GT-AG-GGGT-A-ATA-TCCGT-AGAT-A-TAC-A-G-A-G-G-A-AC-A-CC---AAA--A-GC-GAA-G-GC-A-G-T-CTG-CTG-G--CC-T-TG-T-TC-T-GACGC-T-G-A-GA-…	Bacteria(100);Bacteria_unclassified(100);Bacteria_unclassified(100);Bacteria_unclassified(100);Bacteria_unclassified(100);Bacteria_unclassified(100);Bacteria_unclassified(100);Bacteria_unclassified_unclassified(100);		0	0	0	0	0		0	0	0	0	0		0	0	0	0	0	0		0	0	0	0	0	0		0	34	0	0	0	0		0	0	0	0	0	0
	Otu00109	HWI-M02808_49_AEBFW_1_1101_12305_3174	AC-GA-GT-GCC--CCG-A-GC-G-T-T--AT-C-CGG-AA-TTA-T-T-GG-GC--GT-AAA-GG-GT-GT-G-TA-G-G-C-GG-C-CG-C-G-T--TA-G-T-C-C-T-C-T-G--TT-A-AATCT-C-T-C--G-G-CT-C-AA-C-C-G-A-G-A-A-C-C-A-G--C-A-G-GG-GA-G-AC-G-G-C--GC--G-G-C--TC--G-A-G-G-G--T-AT--GA-G-A--G-G-TG---CA-T--GG--A--ACT----C-A-T-A-GT--GT-AG-GGGT-G-AAA-TCCGT-TGAT-A-TTA-T-G-G-G-G-A-AC-A-CC---AAA--T-GC-GAA-G-GC-A-G-T-GCA-CTG-G--CA-T-AC-A-TC-T-GACGC-T-G-A-GA-…	Bacteria(100);Bacteria_unclassified(100);Bacteria_unclassified(100);Bacteria_unclassified(100);Bacteria_unclassified(100);Bacteria_unclassified(100);Bacteria_unclassified(100);Bacteria_unclassified_unclassified(100);		0	0	0	0	0		0	0	0	0	0		0	0	0	0	0	0		0	0	0	0	0	0		0	0	0	0	0	0		33	0	0	0	0	0
	Otu00110	HWI-M02808_49_AEBFW_1_1102_27725_14202	AC-GT-AG-GTG--GCA-A-GC-G-T-T--AT-C-CGG-AT-TTA-C-T-GG-GT--GT-AAA-GG-GC-GT-G-TA-G-G-C-GG-G-GA-C-G-C--AA-G-T-C-A-G-A-T-G--TG-A-AA-AC-C-A-CG-G-G-CT-C-AA-C-C-T-G-T-G-G-C-C-T-G--C-A-T-TT-GA-A-AC-T-G-T--GT--T-T-C--T-T-G-A-G-T-A--C-TG--GA-G-A--G-G-CA---GA-C--GG--A--ATT----C-C-T-A-GT--GT-AG-CGGT-G-AAA-TGCGT-AGAT-A-TTA-G-G-A-G-G-A-AC-A-CC---AGT--G-GC-GAA-G-GC-G-G-T-CTG-CTG-G--AC-A-GC-A-AC-T-GACGC-T-G-A-GG-…	Bacteria(100);Firmicutes(100);Clostridia(100);Clostridiales(100);Ruminococcaceae(100);Ruminococcaceae_unclassified(100);Ruminococcaceae_unclassified(100);Ruminococcaceae_unclassified_unclassified(100);		0	0	0	0	0		0	0	0	0	0		0	0	0	0	0	0		0	0	0	0	0	0		0	33	0	0	0	0		0	0	0	0	0	0
	Otu00111	HWI-M02808_49_AEBFW_1_1101_2624_20105	AC-GA-AC-TGT--GCG-A-AC-G-T-T--AC-T-CGG-AA-TCA-C-T-GG-GC--TT-ACA-GG-GT-GC-G-TA-G-G-T-GG-C-TT-A-T-T--AA-G-C-A-G-G-G-T-G--TG-A-AA-TC-C-C-TC-G-G-CT-C-AA-C-C-G-A-G-G-A-A-C-T-G--C-G-C-TC-TG-A-AC-T-G-A--TG--G-G-C--T-A-G-A-G-T-A--T-GC--TA-G-A--G-G-TG---AA-T--GG--A--ACA----T-C-C-A-GT--GG-AG-CGGT-G-AAA-TGTGT-TGAT-A-TTG-G-A-T-G-G-A-AC-A-CC---AGA--G-GC-GAA-G-GC-G-A-T-TCA-CTG-G--GG-C-AT-A-AC-T-GACAC-T-G-A-GG-…	Bacteria(100);Bacteria_unclassified(100);Bacteria_unclassified(100);Bacteria_unclassified(100);Bacteria_unclassified(100);Bacteria_unclassified(100);Bacteria_unclassified(100);Bacteria_unclassified_unclassified(100);		0	0	0	0	0		0	0	0	0	0		0	0	0	0	0	0		0	0	0	0	0	0		0	0	0	0	0	0		0	33	0	0	0	0
	Otu00112	HWI-M02808_49_AEBFW_1_1102_11926_26945	AC-GA-AG-GGG--GCT-A-GC-G-T-T--GC-T-CGG-AA-TCA-C-T-GG-GC--GT-AAA-GG-GC-GC-G-TA-G-G-C-GG-C-GT-T-T-T--AA-G-T-C-G-G-G-G-G--TG-A-AA-GC-C-T-GT-G-G-CT-C-AA-C-C-A-C-A-G-A-A-T-G-G--C-C-T-TC-GA-T-AC-T-G-G--GA--C-G-C--T-T-G-A-G-T-A--T-GG--TA-G-A--G-G-TT---GG-T--GG--A--ACT----G-C-G-A-GT--GT-AG-AGGT-G-AAA-TTCGT-AGAT-A-TTC-G-C-A-A-G-A-AC-A-CC---GGT--G-GC-GAA-G-GC-G-G-C-CAA-CTG-G--AC-C-AT-T-AC-T-GACGC-T-G-A-GG-…	Bacteria(100);"Proteobacteria"(100);Alphaproteobacteria(100);Rhizobiales(100);Methylobacteriaceae(100);Methylobacterium(100);Methylobacterium_unclassified(100);Methylobacterium_unclassified_unclassified(100);		0	0	0	0	0		0	0	0	1	27		0	2	0	0	0	0		0	0	0	0	0	0		0	0	0	2	0	0		0	0	0	0	0	0
	Otu00113	HWI-M02808_49_AEBFW_1_1101_22158_15658	AC-GA-GG-GGT--GCA-A-AC-G-T-T--AT-T-CGG-AA-TCA-C-T-GG-GC--GT-AAA-GG-GT-GC-G-TA-G-A-C-GG-C-AA-A-A-T--AA-G-T-C-A-A-T-T-A--TT-A-AA-TC-T-C-CT-A-G-CT-T-AA-C-T-A-G-G-A-A-T-C-T-G--T-G-G-TT-GA-A-AC-T-G-A--TT--T-G-C--T-T-G-A-G-G-A--T-GG--AA-G-A--G-A-GA---AG-T--GG--A--ATT----C-T-C-G-GA--GT-AG-CGGT-A-AAA-TGCGT-AGAT-C-TCG-A-G-A-G-G-A-AC-A-CC---GAT--G-GC-GAA-G-GC-A-G-C-TTC-TTG-G--TC-C-AT-T-TC-T-GACGT-T-G-A-GG-…	Bacteria(100);Bacteria_unclassified(100);Bacteria_unclassified(100);Bacteria_unclassified(100);Bacteria_unclassified(100);Bacteria_unclassified(100);Bacteria_unclassified(100);Bacteria_unclassified_unclassified(100);		0	0	0	0	0		0	0	0	0	0		0	0	0	0	0	0		0	0	0	0	0	0		0	0	0	0	0	0		0	0	0	32	0	0
	Otu00114	HWI-M02808_49_AEBFW_1_1102_11367_13526	AC-AG-AG-GGT--GCG-A-AC-G-T-T--AA-T-CGG-AA-TGA-C-T-GG-GC--GT-AAA-GG-GT-GC-G-TA-G-G-T-GG-T-TT-G-T-T--AA-G-T-T-A-G-C-T-G--TG-A-AA-GC-C-C-CG-G-G-CT-C-AA-C-C-T-G-G-G-A-A-T-T-G--C-A-G-CT-AA-A-AC-T-G-A--TG--A-G-C--T-A-G-A-G-T-A--G-GT--GA-G-A--G-G-AG---TG-T--GG--A--ATT----T-C-C-G-GT--GT-AG-CGGT-G-AAA-TGCGT-AAAG-A-TCG-G-A-A-A-G-A-AC-A-CC---AGT--G-GC-GAA-G-GC-G-G-C-ACT-CTG-G--AA-C-CA-T-AC-T-GACAC-T-G-A-GG-…	Bacteria(100);"Proteobacteria"(100);Gammaproteobacteria(100);Gammaproteobacteria_unclassified(100);Gammaproteobacteria_unclassified(100);Gammaproteobacteria_unclassified(100);Gammaproteobacteria_unclassified(100);Gammaproteobacteria_unclassified_unclassified(100);		0	0	0	0	0		0	0	0	0	32		0	0	0	0	0	0		0	0	0	0	0	0		0	0	0	0	0	0		0	0	0	0	0	0
	Otu00115	HWI-M02808_49_AEBFW_1_2109_23825_7109	AC-GG-AG-GGT--GCA-A-GC-G-T-T--AA-T-CGG-AA-TTA-C-T-GG-GC--GT-AAA-GC-GC-AC-G-CA-G-G-C-GG-T-TT-G-T-T--AA-G-T-C-A-G-A-T-G--TG-A-AA-TC-C-C-CG-G-G-CT-C-AA-C-C-T-G-G-G-A-A-C-T-G--C-A-T-TC-AA-A-AC-T-G-A--CG--A-G-C--T-A-G-A-G-T-A--T-GG--TA-G-A--G-G-GT---GG-T--AG--A--ATT----C-C-A-G-GT--GT-AG-CGGT-G-AAA-TGCGT-AGAG-A-TCT-G-G-A-G-G-A-AT-A-CC---GGT--G-GC-GAA-G-GC-G-G-C-CCC-CTG-G--AC-G-AA-G-AC-T-GACGC-T-C-A-GG-…	Bacteria(100);"Proteobacteria"(100);Gammaproteobacteria(100);"Enterobacteriales"(100);Enterobacteriaceae(100);Enterobacteriaceae_unclassified(100);Enterobacteriaceae_unclassified(100);Enterobacteriaceae_unclassified_unclassified(100);		0	0	0	0	0		0	0	0	0	0		0	5	2	0	3	2		0	9	1	0	4	1		3	0	0	0	0	1		0	0	0	0	0	0
	Otu00116	HWI-M02808_49_AEBFW_1_1101_20205_8279	AC-AG-AG-GGT--GCA-A-AC-G-T-T--GC-T-CGG-AA-TTA-T-T-GG-GC--GT-AAA-GC-GC-AT-G-TA-G-G-C-GG-C-AT-A-G-T--AA-G-T-T-C-G-C-T-G--TG-A-AA-GC-C-C-TT-G-G-CT-C-AA-C-C-A-A-G-G-A-A-G-T-G--C-A-G-CG-AA-A-AC-T-G-C--TA--A-G-C--T-C-G-A-G-T-T--C-TG--AA-G-A--G-G-GT---CG-C--GG--A--ATG----G-C-C-A-GT--GT-AG-AGGT-G-AAA-TTCGT-AGAT-A-TTG-G-C-T-A-G-A-AC-A-CC---AGT--G-GC-GAA-G-GC-G-G-C-GAC-CTG-G--GA-A-GA-T-AC-T-GACGC-T-G-A-GA-…	Bacteria(100);"Proteobacteria"(100);"Proteobacteria"_unclassified(100);"Proteobacteria"_unclassified(100);"Proteobacteria"_unclassified(100);"Proteobacteria"_unclassified(100);"Proteobacteria"_unclassified(100);"Proteobacteria"_unclassified_unclassified(100);		0	0	0	0	0		0	0	0	0	0		0	0	0	0	0	0		0	0	0	0	0	0		0	0	0	0	0	0		0	0	31	0	0	0
	Otu00117	HWI-M02808_49_AEBFW_1_1102_28839_12931	AC-GA-GG-GGG--GCA-A-GC-G-T-T--AT-T-CGT-CA-TGA-C-T-GG-GC--GT-AAA-GG-GT-TC-G-TA-G-A-C-TG-T-GA-A-G-T--AA-G-T-T-T-T-A-T-G--TT-A-AA-AA-T-T-GA-A-G-CC-T-AA-C-T-T-C-T-A-A-A-A-T-A--AGC-A-TA-AAGTGAC-T-G-C--TT--T-G-C--T-T-G-A-G-T-T--T-TA--TA-C-A--G-G-AG---AA-T--AT--A--ATT----T-T-A-T-TT--GT-AA-GGGT-A-AAA-TCTAA-CTAT-A-AAT-A-A-A-G-G-A-AT-G-TC---AGA--A-GC-GAA-G-GC-G-A-T-TCT-CT--A--GT-A-GA-A-AC-T-GACG--TTG-A-GG-…	Bacteria(100);Bacteria_unclassified(100);Bacteria_unclassified(100);Bacteria_unclassified(100);Bacteria_unclassified(100);Bacteria_unclassified(100);Bacteria_unclassified(100);Bacteria_unclassified_unclassified(100);		0	0	0	0	0		0	0	0	31	0		0	0	0	0	0	0		0	0	0	0	0	0		0	0	0	0	0	0		0	0	0	0	0	0
	Otu00118	HWI-M02808_49_AEBFW_1_1101_15212_12899	AC-GG-AG-GGG--GCT-A-GC-G-T-T--GT-T-CGG-AA-TTA-C-T-GG-GC--GT-AAA-GA-GC-GC-G-TA-G-G-C-GG-C-AT-A-G-C--AA-G-T-T-G-G-A-A-G--TG-A-AA-GC-C-C-GG-G-G-CT-T-AA-C-C-T-C-G-G-A-A-C-T-G--C-T-T-TC-AA-A-AC-T-G-C--TA--G-G-C--T-A-G-A-G-T-A--T-GG--TA-G-A--G-G-GT---GA-T--AG--A--ATT----C-C-T-A-GT--GT-AG-AGGT-G-AAA-TTCTT-AGAT-A-TTA-G-G-A-G-G-A-AT-A-CC---GGT--G-GG-GAA-G-GC-G-G-T-CAC-CTG-G--GC-C-AT-T-AC-T-GACGC-T-G-A-GG-…	Bacteria(100);"Proteobacteria"(100);Alphaproteobacteria(100);Alphaproteobacteria_unclassified(100);Alphaproteobacteria_unclassified(100);Alphaproteobacteria_unclassified(100);Alphaproteobacteria_unclassified(100);Alphaproteobacteria_unclassified_unclassified(100);		0	0	0	0	30		0	0	0	0	0		0	0	0	0	0	0		0	0	0	0	0	0		0	0	0	0	0	0		0	0	0	0	0	0
	Otu00119	HWI-M02808_49_AEBFW_1_1102_27898_16598	AC-AG-AG-GTG--GCA-A-GC-G-T-T--GT-T-CGG-AT-TTA-T-T-GG-GT--GT-AAA-GG-GT-CC-G-TA-G-G-T-CG-T-TG-T-G-C--AA-G-T-C-T-G-G-T-G--TG-A-AA-GC-C-C-AT-G-G-CT-C-AA-C-C-A-T-G-G-A-A-T-T-G--C-A-T-TG-GA-A-AC-T-G-C--AT--G-A-C--T-T-G-A-G-T-A--T-CG--GA-G-A--G-G-TG---AA-G--GG--A--ATT----C-T-C-G-GT--GT-AA-GGGT-G-AAA-TCTGT-AGAT-A-TCG-A-G-A-G-G-A-AC-A-CC---AGT--G-GC-GAA-G-GC-G-C-T-TCA-CTG-G--CC-G-AT-T-AC-T-GACAC-T-G-A-GG-…	Bacteria(100);Bacteria_unclassified(100);Bacteria_unclassified(100);Bacteria_unclassified(100);Bacteria_unclassified(100);Bacteria_unclassified(100);Bacteria_unclassified(100);Bacteria_unclassified_unclassified(100);		0	0	0	0	0		0	0	0	0	0		0	0	0	0	0	0		0	0	0	0	0	0		0	0	0	0	0	0		0	0	0	30	0	0
	Otu00120	HWI-M02808_49_AEBFW_1_1111_21492_21807	AC-GG-AG-GGG--GCT-A-GC-G-T-T--AT-T-CGG-AA-TTA-C-T-GG-GC--GT-AAA-GC-GC-AC-G-TA-G-G-C-GG-A-TT-G-G-A--AA-G-T-C-A-G-A-G-G--TG-A-AA-TC-C-C-AG-A-G-CT-C-AA-C-T-T-T-G-G-A-A-C-T-G--C-C-T-TT-GA-A-AC-T-C-C--CA--G-T-C--T-T-G-A-G-G-T--C-GA--GA-G-A--G-G-TG---AG-T--GG--A--ATT----C-C-G-A-GT--GT-AG-AGGT-G-AAA-TTCGT-AGAT-A-TTC-G-G-A-G-G-A-AC-A-CC---AGT--G-GC-GAA-G-GC-G-G-C-TCA-CTG-G--CT-C-GA-T-AC-T-GACGC-T-G-A-GG-…	Bacteria(100);"Proteobacteria"(100);Alphaproteobacteria(100);Rhodobacterales(100);Rhodobacteraceae(100);Rhodobacteraceae_unclassified(100);Rhodobacteraceae_unclassified(100);Rhodobacteraceae_unclassified_unclassified(100);		4	0	0	0	0		0	0	26	0	0		0	0	0	0	0	0		0	0	0	0	0	0		0	0	0	0	0	0		0	0	0	0	0	0
	Otu00121	HWI-M02808_49_AEBFW_1_1104_15818_16504	AC-AG-AA-GCC--TCA-A-GC-G-T-T--AC-C-CGG-AT-TTA-T-T-GG-GC--GT-AAA-GG-AT-GC-G-TA-G-G-C-GG-T-TA-T-A-T--TA-G-T-C-T-T-G-T-G--TT-A-AA-TC-T-T-TG-G-G-CT-T-AA-C-C-C-A-A-A-A-T-T-C-G--C-A-T-AG-GA-A-AC-G-G-T--AT--A-A-C--T-A-G-A-A-G-A--A-GT--GA-G-A--G-G-TG---AA-C--AG--A--ACT----C-T-T-G-GT--GT-AG-GGGT-G-AAA-TCCGT-TGAT-A-TCA-A-G-G-G-G-A-AT-A-CC---AAA--T-GC-GAA-G-GC-A-G-T-TCA-CTG-G--CA-C-TT-T-CT-T-GACGC-T-G-A-GG-…	Bacteria(100);Bacteria_unclassified(100);Bacteria_unclassified(100);Bacteria_unclassified(100);Bacteria_unclassified(100);Bacteria_unclassified(100);Bacteria_unclassified(100);Bacteria_unclassified_unclassified(100);		0	0	0	0	0		0	0	0	21	0		0	0	0	0	0	0		0	0	0	0	0	0		0	9	0	0	0	0		0	0	0	0	0	0
	Otu00122	HWI-M02808_49_AEBFW_1_1103_24738_10459	AC-AG-AG-GTC--ACA-A-GC-G-T-T--AT-C-CGG-AT-TTA-T-T-GG-GC--GT-AAA-GC-GTTTC-G-TA-G-G-T-GG-G-CA-G-G-T--AA-G-T-T-A-C-T-C-T--TT-A-AA-GA-C-C-AC-G-G-CT-C-AA-C-C-G-G-G-G-A-A-A-G-G--G-G-A-GT-AA-T-AC-T-G-C--TT--G-T-C--T-T-G-A-A-A-T--T-TG--GT-G-G--G-G-TT---TT-C--GG--A--ACT----G-A-T-G-GT--GT-AG-TAGT-G-AAA-TACGT-TGAT-A-TCA-T-C-A-G-G-A-AC-T-CC---AAG--G-GC-GAA-G-GC-A-G-G-AAA-CTA-A--CC-A-AT-T-TT-T-GACAC-T-G-A-GG-…	Bacteria(100);OP11(100);OP11_class_incertae_sedis(100);OP11_order_incertae_sedis(100);OP11_family_incertae_sedis(100);OP11_genus_incertae_sedis(100);OP11_genus_incertae_sedis_unclassified(100);OP11_genus_incertae_sedis_unclassified_unclassified(100);		0	0	0	0	0		0	0	0	0	0		0	0	0	0	0	0		0	0	0	0	0	0		0	0	0	0	0	0		0	0	30	0	0	0
	Otu00123	HWI-M02808_49_AEBFW_1_1102_22638_26076	AC-GG-AG-GAT--GCG-A-GC-G-T-T--AT-C-CGG-AT-TTA-T-T-GG-GT--TT-AAA-GG-GT-GC-G-CA-G-G-C-GG-A-AG-A-T-C--AA-G-T-C-A-G-C-G-G--TA-A-AA-TT-G-A-GA-G-G-CT-C-AA-C-C-T-C-T-T-C---G-A-G--C-C-G-TT-GA-A-AC-T-G-G--TT--T-T-C--T-T-G-A-G-T-G--A-GC--GA-G-A--A-G-TA---TG-C--GG--A--ATG----C-G-T-G-GT--GT-AG-CGGT-G-AAA-TGCAT-AGAT-A-TCA-C-G-C-A-G-A-AC-C-CC---GAT--T-GC-GAA-G-GC-A-G-C-ATA-CCG-G--CG-C-CC-T-AC-T-GACGC-T-G-A-GG-…	Bacteria(100);"Bacteroidetes"(100);"Bacteroidia"(100);"Bacteroidales"(100);"Porphyromonadaceae"(100);"Porphyromonadaceae"_unclassified(100);"Porphyromonadaceae"_unclassified(100);"Porphyromonadaceae"_unclassified_unclassified(100);		0	0	0	0	0		0	0	0	0	0		0	0	0	0	0	0		0	0	0	0	0	0		0	30	0	0	0	0		0	0	0	0	0	0
	Otu00124	HWI-M02808_49_AEBFW_1_1102_24625_7492	AC-GG-AG-GGC--GCA-A-GC-G-T-T--GC-T-CGG-AA-TCA-T-T-GG-GC--GT-AAA-GC-GG-GT-G-TA-G-G-C-GG-T-GA-A-G-T--CA-G-T-C-G-G-A-T-G--TG-A-AA-GC-C-C-TG-G-G-CT-C-AA-C-C-T-G-G-G-A-A-C-T-G--C-A-T-TC-AA-T-AC-T-G-C--CA--A-G-C--T-A-G-A-G-T-A--T-GG--GA-G-A--G-G-GC---TG-T--GG--A--ATT----C-C-A-C-GT--GT-AG-CGGT-G-AAA-TGCGT-AGAT-A-TGT-G-G-A-G-G-A-AC-A-TC---AGT--G-GC-GAA-G-GC-G-G-C-AGC-CTG-G--CC-C-AA-T-AC-T-GACGC-T-G-A-GG-…	Bacteria(100);"Proteobacteria"(100);Gammaproteobacteria(100);Pseudomonadales(100);Pseudomonadales_incertae_sedis(100);Dasania(100);Dasania_unclassified(100);Dasania_unclassified_unclassified(100);		0	0	0	0	0		0	0	0	0	29		0	0	0	0	0	0		0	0	0	0	0	0		0	0	0	0	0	0		0	0	0	0	0	0
	Otu00125	HWI-M02808_49_AEBFW_1_1106_20037_25920	AC-GA-GT-GGT--CCA-A-GC-G-T-T--AT-C-CGG-AA-TTA-T-T-GG-GC--GT-AAA-GA-GT-GC-G-TA-G-G-T-GG-G-AA-T-A-T--TA-G-T-C-A-G-T-C-G--TT-T-AA-CC-C-A-TG-G-G-CT-C-AA-C-C-T-G-T-G-G-A-T-T-G--C-G-A-TT-GA-A-AC-G-G-T--AT--T-TCT--T---G-A-G-G-A--T-GT--GA-A-A--G-G-TG---TG-C--GG--A--ACT----C-A-T-G-GT--GT-AG-GGGT-G-AAA-TCCGT-TGAT-A-TCA-T-G-G-G-G-A-AC-A-CC---AAA--A-GC-GAA-G-GC-A-G-C-ACA-CTA-G--CA-C-AC-T-CC-T-GACAC-T-G-A-GG-…	Bacteria(100);Bacteria_unclassified(100);Bacteria_unclassified(100);Bacteria_unclassified(100);Bacteria_unclassified(100);Bacteria_unclassified(100);Bacteria_unclassified(100);Bacteria_unclassified_unclassified(100);		0	0	7	0	0		0	0	0	0	6		0	0	0	0	0	0		0	0	0	0	0	0		0	0	0	0	0	0		0	0	0	0	9	7
	Otu00126	HWI-M02808_49_AEBFW_1_1102_27440_9873	AC-AG-AG-GGT--GCA-A-GC-G-T-T--AA-T-CGG-AA-TTA-C-T-GG-GC--GT-AAA-GC-GT-GC-G-TA-G-A-C-GG-T-TA-C-A-T--AA-G-T-C-G-G-G-T-G--TG-A-AA-GC-C-C-CG-G-G-CT-C-AA-C-C-T-G-G-G-A-A-T-T-G--C-A-T-TC-GA-G-AC-T-G-C--GT--A-G-C--T-A-G-G-G-T-G--C-GG--AA-G-A--G-G-AA---AG-C--GG--A--ATT----T-C-C-G-GT--GT-AG-CGGT-G-AAA-TGCGT-AGAT-A-TCG-G-A-A-G-G-A-AC-A-CC---AGT--G-GC-GAA-A-GC-G-G-C-TTC-CTG-G--TC-C-AG-C-AC-C-GACGT-T-C-A-GG-…	Bacteria(100);"Proteobacteria"(100);Gammaproteobacteria(100);Gammaproteobacteria_unclassified(100);Gammaproteobacteria_unclassified(100);Gammaproteobacteria_unclassified(100);Gammaproteobacteria_unclassified(100);Gammaproteobacteria_unclassified_unclassified(100);		0	0	0	0	0		0	0	0	0	0		0	0	0	0	0	0		0	0	0	0	0	0		0	0	0	0	0	0		0	0	29	0	0	0
	Otu00127	HWI-M02808_49_AEBFW_1_1106_10965_10399	AT-GA-GA-GCC--CCG-A-GC-G-T-T--AT-C-CGG-AA-TTA-T-T-GG-GC--GT-AAA-GG-GT-GC-G-TA-G-G-T-GG-T-TT-T-G-T--TA-G-T-C-G-T-T-T-G--TT-A-AA-TC-T-T-TG-G-G-CT-T-AA-C-C-T-A-A-A-A-A-T-C-G--C-G-A-AC-GA-A-AC-G-G-C--AA--A-AC---T-A-G-A-G-A-G--T-GT--GA-G-G--G-G-TA---TA-G--GG--A--ACT----C-A-T-G-GT--GT-AG-GGGT-G-AAA-TCCGT-TGAT-A-TCA-T-G-G-G-G-A-AC-A-CC---AAA--A-GC-GAA-G-GC-A-C-T-ATA-CTG-G--CA-C-AT-A-TC-T-GACAC-T-C-A-AG-…	Bacteria(100);OD1(100);OD1_class_incertae_sedis(100);OD1_order_incertae_sedis(100);OD1_family_incertae_sedis(100);OD1_genus_incertae_sedis(100);OD1_genus_incertae_sedis_unclassified(100);OD1_genus_incertae_sedis_unclassified_unclassified(100);		0	0	0	0	0		0	0	0	0	0		0	0	0	0	0	0		0	0	0	0	0	0		0	0	0	0	0	0		0	0	0	28	0	0
	Otu00128	HWI-M02808_49_AEBFW_1_1101_19633_13515	AC-GA-GT-GCC--TCG-A-GC-G-T-T--AT-C-CGG-AA-TCA-T-T-GG-GC--GT-AAA-GG-GT-GC-G-TA-G-G-C-GG-C-TG-T-G-T--TA-G-T-C-T-C-C-C-G--TA-A-AA-TT-C-C-TC-G-G-CT-C-AA-C-C-G-G-G-G-G-C-G-C-G--C-G-G-GA-GA-A-AC-G-G-C--AC--G-GCT--T---G-A-G-G-A--C-GG--GA-G-A--G-G-TC---TC-T--GG--A--ACT----C-T-A-G-GT--GT-AG-CGGT-G-AAA-TGCGT-TGAT-A-TCT-A-G-G-G-G-A-AC-A-CC---AAA--A-GC-GAA-G-GC-A-A-G-AGA-CTG-G--TC-C-GC-T-CC-T-GACGC-T-G-A-AG-…	Bacteria(100);Bacteria_unclassified(100);Bacteria_unclassified(100);Bacteria_unclassified(100);Bacteria_unclassified(100);Bacteria_unclassified(100);Bacteria_unclassified(100);Bacteria_unclassified_unclassified(100);		0	0	0	0	0		28	0	0	0	0		0	0	0	0	0	0		0	0	0	0	0	0		0	0	0	0	0	0		0	0	0	0	0	0
	Otu00129	HWI-M02808_49_AEBFW_1_2111_14153_4670	AC-GG-AG-GGT--GCA-A-GC-G-T-T--AA-T-CGG-AA-TTA-C-T-GG-GC--GT-AAA-GC-GC-AC-G-CA-G-G-C-GG-T-TT-G-T-T--AA-G-T-C-A-G-A-T-G--TG-A-AA-TC-C-C-CG-G-G-CT-C-AA-C-C-T-G-G-G-A-A-C-T-G--C-A-T-TT-GA-A-AC-T-G-G--CA--A-G-C--T-A-G-A-G-T-C--T-CG--TA-G-A--G-G-GG---GG-T--AG--A--ATT----C-C-A-G-GT--GT-AG-CGGT-G-AAA-TGCGT-AGAG-A-TCT-G-G-A-G-G-A-AT-A-CC---GGT--G-GC-GAA-G-GC-G-G-C-CCC-CTG-G--AC-G-AA-G-TC-T-GACGC-T-C-A-GG-…	Bacteria(100);"Proteobacteria"(100);Gammaproteobacteria(100);"Enterobacteriales"(100);Enterobacteriaceae(100);Enterobacteriaceae_unclassified(100);Enterobacteriaceae_unclassified(100);Enterobacteriaceae_unclassified_unclassified(100);		0	0	0	0	0		0	0	0	0	0		0	0	1	1	0	0		0	0	0	0	0	1		4	11	1	2	2	5		0	0	0	0	0	0
	Otu00130	HWI-M02808_49_AEBFW_1_1101_18386_7124	AC-GT-AG-GGT--GCA-A-GC-G-T-T--GT-C-CGG-AA-TTA-T-T-GG-GC--GT-AAA-GA-GC-TC-G-TA-G-G-C-GG-T-TT-G-T-C--GC-G-T-C-T-G-C-T-G--TG-A-AA-AC-C-C-GA-G-G-CT-C-AA-C-C-T-C-G-G-G-C-C-T-G--C-A-G-TG-GG-T-AC-G-G-G--CA--G-A-C--T-A-G-A-G-T-G--C-GG--TA-G-G--G-G-AG---AA-T--GG--A--ATT----C-C-T-G-GT--GT-AG-CGGT-G-GAA-TGCGC-AGAT-A-TCA-G-G-A-G-G-A-AC-A-CC---AAT--G-GC-GAA-G-GC-A-G-T-TCT-CTG-G--GC-C-GT-A-AC-T-GACGC-T-G-A-GG-…	Bacteria(100);"Actinobacteria"(100);Actinobacteria(100);Actinomycetales(100);Microbacteriaceae(100);Microbacteriaceae_unclassified(100);Microbacteriaceae_unclassified(100);Microbacteriaceae_unclassified_unclassified(100);		0	0	0	0	25		0	0	0	0	0		0	0	0	3	0	0		0	0	0	0	0	0		0	0	0	0	0	0		0	0	0	0	0	0
	Otu00131	HWI-M02808_49_AEBFW_1_1104_6895_19553	AC-GT-AG-ACC--TCA-A-GC-G-T-T--AT-C-CGG-AT-TTA-T-T-GG-GC--GT-AAA-GC-GC-GT-G-TA-G-G-T-GG-T-TC-G-G-T--AC-G-T-T-T-C-T-G-G--TT-A-AA-TC-C-C-AT-T-G-CC-T-AA-C-A-A-T-G-G-A-C-T-C-G--C-C-A-GG-AA-T-AC-G-G-C--CA--G-A-C--T-A-G-A-G-G-A--G-GT--TA-G-A--G-G-TG---CA-T--AG--A--ACG----C-A-C-G-GT--GT-AG-GGGT-G-AAA-TCCGT-TGAT-A-TCG-T-G-C-G-G-A-AT-A-CC---AAA--G-GC-GAA-G-GC-A-T-T-GCA-CTG-G--GA-C-CT-T-CC-T-GACAC-T-G-A-GA-…	Bacteria(100);Bacteria_unclassified(100);Bacteria_unclassified(100);Bacteria_unclassified(100);Bacteria_unclassified(100);Bacteria_unclassified(100);Bacteria_unclassified(100);Bacteria_unclassified_unclassified(100);		0	0	0	0	0		0	0	0	0	0		0	0	0	0	0	0		0	0	0	0	0	0		0	0	0	0	0	0		0	28	0	0	0	0
	Otu00132	HWI-M02808_49_AEBFW_1_1103_23687_10027	AC-GG-AG-GGT--GCA-A-GC-G-T-T--AA-T-CGG-AA-TTA-C-T-GG-GC--GT-AAA-GC-GC-GC-G-TA-G-G-T-GG-T-TT-G-T-T--AA-G-T-T-G-A-A-T-G--TG-A-AA-TC-C-C-CG-G-G-CT-C-AA-C-C-T-G-G-G-A-A-C-T-G--C-A-T-CC-AA-A-AC-T-G-G--CA--A-G-C--T-A-G-A-G-T-A--T-GG--TA-G-A--G-G-GT---GG-T--GG--A--ATT----T-C-C-T-GT--GT-AG-CGGT-G-AAA-TGCGT-AGAT-A-TAG-G-A-A-G-G-A-AC-A-CC---AGT--G-GC-GAA-G-GC-G-A-C-CAC-CTG-G--AC-G-AA-G-AC-T-GACGC-T-C-A-GG-…	Bacteria(100);"Proteobacteria"(100);Gammaproteobacteria(100);Pseudomonadales(100);Pseudomonadaceae(100);Pseudomonas(65);Pseudomonas_unclassified(65);Pseudomonas_unclassified_unclassified(65);		0	0	0	0	0		0	0	0	0	0		2	0	2	0	2	1		0	1	2	0	2	10		0	0	0	0	1	0		0	0	0	0	1	3
	Otu00133	HWI-M02808_49_AEBFW_1_2106_10824_20633	AC-GG-AG-GGT--GCA-A-GC-G-T-T--AA-T-CGG-AA-TTA-C-T-GG-GC--GT-AAA-GC-GC-AC-G-CA-G-G-C-GG-T-TT-G-T-T--AA-G-T-C-A-G-A-T-G--TG-A-AA-TC-C-C-CG-G-G-CT-C-AA-C-C-T-G-G-G-A-A-C-T-G--C-A-T-TT-GA-A-AC-T-G-A--CG--A-G-C--T-A-G-A-G-T-A--T-GG--TA-G-A--G-G-GT---GG-T--GG--A--ATT----T-C-C-T-GT--GT-AG-CGGT-G-AAA-TGCGT-AGAT-A-TAG-G-A-A-G-G-A-AC-A-CC---AGT--G-GC-GAA-G-GC-G-A-C-CAC-CTG-G--AC-T-GA-T-AC-T-GACGC-T-C-A-GG-…	Bacteria(100);"Proteobacteria"(100);Gammaproteobacteria(100);Gammaproteobacteria_unclassified(100);Gammaproteobacteria_unclassified(100);Gammaproteobacteria_unclassified(100);Gammaproteobacteria_unclassified(100);Gammaproteobacteria_unclassified_unclassified(100);		0	0	1	1	0		0	0	0	0	0		0	1	1	1	0	4		3	2	0	1	6	4		0	1	0	1	0	0		0	0	0	0	0	0
	Otu00134	HWI-M02808_49_AEBFW_1_1105_10024_12583	AC-GG-AG-GAT--GCG-A-GC-G-T-T--AT-C-CGG-AT-TTA-T-T-GG-GT--TT-AAA-GG-GT-GC-G-TA-G-G-C-GG-A-TT-T-T-T--AA-G-T-C-A-G-C-G-G--TA-A-AA-TG-T-C-CG-G-G-CT-C-AA-C-C-C-G-G-G-C---C-G-G--C-C-G-TT-GA-A-AC-T-G-G--GG--A-T-C--T-T-G-A-G-T-G--G-GC--GA-G-A--A-G-TA---TG-C--GG--A--ATG----C-G-T-G-GT--GT-AG-CGGT-G-AAA-TGCAT-AGAT-A-TCA-C-G-C-A-G-A-AC-T-CC---GAT--T-GC-GAA-G-GC-A-G-C-ATA-CCG-G--CG-C-CC-G-AC-T-GACGC-T-G-A-GG-…	Bacteria(100);"Bacteroidetes"(100);"Bacteroidia"(100);"Bacteroidales"(100);"Porphyromonadaceae"(100);"Porphyromonadaceae"_unclassified(100);"Porphyromonadaceae"_unclassified(100);"Porphyromonadaceae"_unclassified_unclassified(100);		0	0	0	0	0		0	0	0	0	0		0	0	0	0	0	0		0	0	0	0	0	0		0	27	0	0	0	0		0	0	0	0	0	0
	Otu00135	HWI-M02808_49_AEBFW_1_1104_21566_24146	AC-GA-GT-GCC--TCA-A-GC-G-T-T--AT-C-CGG-AA-TCA-T-T-GG-GC--GT-AAA-GG-TT-GT-G-TA-G-G-T-GG-T-CA-T-A-T--TA-G-T-C-T-C-T-T-G--TT-A-AA-TT-C-T-TC-G-G-CT-T-AA-C-C-G-G-G-G-G-C-A-T-G--C-A-A-GG-GA-A-AC-G-G-T--AT--G-AC---T-A-G-A-G-G-A--T-GC--GA-G-G--G-G-TC---TG-C--GG--A--ACT----C-A-T-A-GT--GT-AG-CGGT-A-AAA-TGCGT-TGAT-A-TTA-T-G-G-G-G-A-AC-A-CC---AAA--A-GC-GAA-G-GC-A-G-C-AGA-CTG-G--AG-C-AC-T-CC-T-GACAC-T-G-A-AA-…	Bacteria(100);OD1(100);OD1_class_incertae_sedis(100);OD1_order_incertae_sedis(100);OD1_family_incertae_sedis(100);OD1_genus_incertae_sedis(100);OD1_genus_incertae_sedis_unclassified(100);OD1_genus_incertae_sedis_unclassified_unclassified(100);		0	0	0	0	25		0	0	0	0	0		0	0	0	0	0	0		0	0	0	0	2	0		0	0	0	0	0	0		0	0	0	0	0	0
	Otu00136	HWI-M02808_49_AEBFW_1_1105_12641_8287	AC-GG-AG-GAT--GCG-A-GC-G-T-T--AT-C-CGG-AT-TTA-T-T-GG-GT--TT-AAA-GG-GT-GC-G-TA-G-G-C-GG-G-CT-G-T-T--AA-G-T-C-A-G-C-G-G--TC-A-AA-TG-T-C-GG-G-G-CT-C-AA-C-C-C-C-G-G-C---C-T-G--C-C-G-TT-GA-A-AC-T-G-G--CG--G-C-C--T-C-G-A-G-T-G--G-GC--GA-G-A--A-G-TA---TG-C--GG--A--ATG----C-G-T-G-GT--GT-AG-CGGT-G-AAA-TGCAT-AGAT-A-TCA-C-G-C-A-G-A-AC-C-CC---GAT--T-GC-GAA-G-GC-A-G-C-ATA-CCG-G--CG-C-CC-T-AC-T-GACGC-T-G-A-GG-…	Bacteria(100);"Bacteroidetes"(100);"Bacteroidia"(100);"Bacteroidales"(100);"Porphyromonadaceae"(100);"Porphyromonadaceae"_unclassified(100);"Porphyromonadaceae"_unclassified(100);"Porphyromonadaceae"_unclassified_unclassified(100);		0	0	0	0	0		0	0	0	0	0		0	0	0	0	0	0		0	0	0	0	0	0		0	27	0	0	0	0		0	0	0	0	0	0
	Otu00137	HWI-M02808_49_AEBFW_1_1103_15178_11224	AC-GA-GA-GAT--GCG-A-GT-G-T-T--AT-T-CGG-AA-TCA-T-T-GG-GC--GT-AAA-GC-GT-CT-G-CA-G-G-C-GG-A-TC-T-T-T--AA-G-T-C-T-T-T-T-G--TT-A-AA-GC-T-T-CA-G-G-CT-T-AA-C-C-T-G-A-A-A-T-C-T-G--C-A-A-AA-GA-A-AC-T-A-G--AG--A-T-C--T-T-G-A-G-T-A--T-AG--GA-G-A--G-G-TA---AA-T--AG--A--ATT----T-C-C-A-GT--GG-AG-AGGT-G-AAA-TTCGT-AGAT-A-TTG-G-A-A-A-G-A-AT-A-CC---AAC--A-GC-GAA-G-GC-A-A-T-TTA-CTG-G--AC-T-AT-T-AC-T-GACGC-T-C-A-GA-…	Bacteria(100);Bacteria_unclassified(100);Bacteria_unclassified(100);Bacteria_unclassified(100);Bacteria_unclassified(100);Bacteria_unclassified(100);Bacteria_unclassified(100);Bacteria_unclassified_unclassified(100);		0	0	0	0	0		0	0	0	0	0		0	0	0	0	0	0		0	0	0	0	0	0		0	0	0	0	0	0		0	0	26	0	0	0
	Otu00138	HWI-M02808_49_AEBFW_1_1102_3517_17295	AC-GA-GT-GCC--TCG-A-GC-G-T-T--AT-C-CGG-AA-TTA-T-T-GG-GC--GT-AAA-GG-GT-GC-G-TA-G-G-T-GG-T-TG-T-G-T--TA-G-T-C-C-T-T-T-G--TT-A-AA-TT-T-C-TC-G-G-CT-C-AACC-G-G-G-A-A-G-C---T-G--C-A-C-GG-GA-A-AC-G-G-C--AC--G-A-C--T-TAG-A-G-G-T--T-GG--AA-G-G--G-G-TT---TG-C--GG--A--ACT----C-A-T-A-GT--GT-AG-CGGT-G-AAA-TGCGT-TGAT-A-TTA-T-G-G-G-G-A-AC-A-CC---AAA--A-GC-GAA-G-GC-A-G-C-AAA-CTG-G--TC-C-AT-A-CC-T-GACAC-T-G-A-GG-…	Bacteria(100);Bacteria_unclassified(100);Bacteria_unclassified(100);Bacteria_unclassified(100);Bacteria_unclassified(100);Bacteria_unclassified(100);Bacteria_unclassified(100);Bacteria_unclassified_unclassified(100);		0	0	0	0	0		0	0	0	0	0		0	0	0	0	0	0		0	0	0	0	0	0		0	0	0	0	0	0		0	26	0	0	0	0
	Otu00139	HWI-M02808_49_AEBFW_1_1103_9810_12993	AC-GG-AG-GAT--GCG-A-GC-G-T-T--AT-T-CGG-AT-TTA-T-T-GG-GT--TT-AAA-GG-GT-GC-G-CA-G-G-C-GG-A-CT-C-T-C--AA-G-T-C-A-G-C-G-G--CC-A-AA-TC-G-C-GG-G-G-CT-C-AA-C-C-C-C-G-T-T---C-C-G--C-C-G-TT-GA-A-AC-T-G-G--GA--G-C-C--T-T-G-A-G-T-G--C-GC--GA-G-A--A-G-TA---GG-C--GG--A--ATG----C-G-T-G-GT--GT-AG-CGGT-G-AAA-TGCAT-AGAT-A-TCA-C-G-C-A-G-A-AC-T-CC---GAT--T-GC-GAA-G-GC-A-G-C-CTA-CCG-G--CG-C-GC-A-AC-T-GACGC-T-C-A-TG-…	Bacteria(100);"Bacteroidetes"(100);"Bacteroidia"(100);"Bacteroidales"(100);"Porphyromonadaceae"(100);"Porphyromonadaceae"_unclassified(100);"Porphyromonadaceae"_unclassified(100);"Porphyromonadaceae"_unclassified_unclassified(100);		0	0	0	0	0		0	0	0	0	0		0	0	0	0	0	0		0	0	0	0	0	0		0	26	0	0	0	0		0	0	0	0	0	0
	Otu00140	HWI-M02808_49_AEBFW_1_1102_11994_10608	AC-GT-AG-GGT--GCG-A-GC-G-T-T--AA-T-CGG-AA-TTA-C-T-GG-GC--GT-AAA-GC-GT-GC-G-CA-G-G-C-GG-T-TT-C-G-T--AA-G-A-C-A-G-A-G-G--TG-A-AA-TC-C-C-CG-G-G-CT-C-AA-C-C-T-G-G-G-A-A-C-T-G--C-C-T-TT-GT-G-AC-T-G-C--GA--A-G-C--T-A-G-A-G-T-A--C-GG--CA-G-A--G-G-GG---GG-T--GG--A--ATT----C-C-A-C-GT--GT-AG-CAGT-G-AAA-TGCGT-AGAG-A-TGT-G-G-A-G-G-A-AC-A-CC---GAT--G-GC-GAA-G-GC-A-G-C-CCC-CTG-G--GC-C-GA-T-AC-T-GACGC-T-C-A-TG-…	Bacteria(100);"Proteobacteria"(100);Betaproteobacteria(100);Rhodocyclales(100);Rhodocyclaceae(100);Rhodocyclaceae_unclassified(100);Rhodocyclaceae_unclassified(100);Rhodocyclaceae_unclassified_unclassified(100);		0	0	0	0	0		26	0	0	0	0		0	0	0	0	0	0		0	0	0	0	0	0		0	0	0	0	0	0		0	0	0	0	0	0
	Otu00141	HWI-M02808_49_AEBFW_1_1103_11778_23069	AC-GA-AG-GCC--TCA-A-GC-G-T-T--AT-C-CGG-AT-TTA-T-T-GG-GC--GT-AAA-GG-GT-CT-C-CA-G-G-T-GG-T-TG-T-G-T--TA-G-T-C-G-G-G-T-G--TT-A-AA-TT-T-C-GC-T-G-CT-T-AA-C-G-G-C-G-A-A-G-C-C-G--C-A-T-TC-GA-A-AC-G-G-C--AC--A-A-C--T-A-G-A-G-G-A--A-TG--GA-G-A--G-G-GA---GT-A--GG--A--ACT----C-A-C-G-GT--GT-AG-GGGT-G-AAA-TCCGC-TGAT-A-TCG-T-G-G-G-G-A-AC-A-CC---AAA--G-GC-GAA-G-GC-A-A-A-CTC-CTG-G--CC-A-TT-T-CC-T-GACAC-T-C-ATGA-…	Bacteria(100);Bacteria_unclassified(100);Bacteria_unclassified(100);Bacteria_unclassified(100);Bacteria_unclassified(100);Bacteria_unclassified(100);Bacteria_unclassified(100);Bacteria_unclassified_unclassified(100);		0	0	0	0	25		0	0	0	0	0		0	0	0	0	0	0		0	0	0	1	0	0		0	0	0	0	0	0		0	0	0	0	0	0
	Otu00142	HWI-M02808_49_AEBFW_1_2101_21155_21069	AC-GG-AG-GGT--GCA-A-GC-G-T-T--AA-T-CGG-AA-TTA-C-T-GG-GC--GT-AAA-GC-GC-AC-G-CA-G-G-C-GG-T-TT-G-T-T--AA-G-T-C-A-G-A-T-G--TG-A-AA-TC-C-C-CG-G-G-CT-C-AA-C-C-T-G-G-G-A-A-C-T-G--C-A-T-TT-GA-A-AC-T-G-G--CA--A-G-C--T-A-G-A-G-T-C--T-CG--TA-G-A--G-G-GG---GG-T--AG--A--ATT----C-C-A-G-GT--GT-AG-CGGT-G-AAA-TGCGT-AGAG-A-TCT-G-G-A-G-G-A-AT-A-CC---GGT--G-GC-GAA-G-GC-G-G-C-CCC-CTG-G--AC-T-GA-T-AC-T-GACAC-T---GAGG-…	Bacteria(100);"Proteobacteria"(100);Gammaproteobacteria(100);"Enterobacteriales"(100);Enterobacteriaceae(100);Enterobacteriaceae_unclassified(100);Enterobacteriaceae_unclassified(100);Enterobacteriaceae_unclassified_unclassified(100);		0	0	2	0	0		0	0	0	0	0		0	0	0	1	0	2		0	0	8	0	0	5		2	2	1	0	0	2		0	0	0	0	0	0
	Otu00143	HWI-M02808_49_AEBFW_1_1103_6492_12761	AC-GT-AG-GGT--GCA-A-GC-G-T-T--GT-C-CGG-AA-TTA-T-T-GG-GC--GT-AAA-GA-GC-TC-G-TA-G-G-C-GG-T-TT-G-T-C--GC-G-T-C-T-G-C-T-G--TG-A-AA-TC-C-C-GA-G-G-CT-C-AA-C-C-T-C-G-G-G-C-C-T-G--C-A-G-TG-GG-T-AC-G-G-G--CA--A-A-C--T-A-G-A-G-T-G--T-GG--TA-G-G--G-G-AG---AT-T--GG--A--ACT----C-C-T-G-GT--GT-AG-CGGT-G-GAA-TGCGC-AGAT-A-TCA-G-G-A-A-G-A-AC-A-CC---GAT--G-GC-GAA-G-GC-A-G-A-TCT-CTG-G--GC-C-AT-T-AC-T-GACGC-T-G-A-GG-…	Bacteria(100);"Actinobacteria"(100);Actinobacteria(100);Actinomycetales(100);Microbacteriaceae(100);Pseudoclavibacter(100);Pseudoclavibacter_unclassified(100);Pseudoclavibacter_unclassified_unclassified(100);		0	0	0	0	0		0	0	0	25	0		0	0	0	0	0	0		0	0	0	0	0	0		0	0	0	0	0	0		0	0	0	0	0	0
	Otu00144	HWI-M02808_49_AEBFW_1_1103_17956_18710	AC-GT-AG-GGT--GCG-A-GC-G-T-T--AA-T-CGG-AA-TTA-C-T-GG-GC--GT-AAA-GC-GT-GC-G-CA-G-G-C-GG-T-TT-T-G-T--AA-G-T-C-A-G-A-T-G--TG-A-AA-TC-C-C-CG-A-G-CT-C-AA-C-T-T-G-G-G-A-A-C-T-G--C-G-T-TT-GA-A-AC-T-A-C--AA--G-G-C--T-A-G-A-G-T-A--T-GG--TA-G-A--G-G-GG---GG-T--AG--A--ATT----C-C-A-C-GT--GT-AG-CAGT-G-AAA-TGCGT-AGAG-A-TGT-G-G-A-G-G-A-AT-A-CC---AAT--G-GC-GAA-G-GC-A-G-C-CCC-CTG-G--AC-T-AA-T-AC-T-GACGC-T-C-A-TG-…	Bacteria(100);"Proteobacteria"(100);Betaproteobacteria(100);Methylophilales(100);Methylophilaceae(100);Methylophilaceae_unclassified(100);Methylophilaceae_unclassified(100);Methylophilaceae_unclassified_unclassified(100);		0	0	0	0	0		0	0	0	0	0		0	0	0	0	0	0		0	0	0	0	0	0		0	0	0	0	0	0		25	0	0	0	0	0
	Otu00145	HWI-M02808_49_AEBFW_1_1112_7285_18282	AC-GG-AG-GGT--GCA-A-GC-G-T-T--AT-C-CGG-AT-TTA-T-T-GG-GT--TT-AAA-GG-GT-CC-G-TA-G-G-C-GG-A-TC-C-G-T--AA-G-T-C-A-G-T-G-G--TG-A-AA-TC-T-C-AC-A-G-CT-C-AA-C-T-G-T-G-A-A-A-C-T-G--C-C-A-TT-GA-T-AC-T-G-C--GG--G-T-C--T-T-G-A-G-T-A--A-GG--TA-G-A--A-G-TG---GC-T--GG--A--ATA----A-G-T-A-GT--GT-AG-CGGT-G-AAA-TGCAT-AGAT-A-TTA-C-T-T-A-G-A-AC-A-CC---AAT--T-GC-GAA-G-GC-A-G-G-TCA-CTA-T--GT-C-TT-A-AC-T-GACGC-T-G-A-TG-…	Bacteria(100);"Bacteroidetes"(100);Flavobacteria(100);"Flavobacteriales"(100);Flavobacteriaceae(100);Chryseobacterium(100);Chryseobacterium_unclassified(100);Chryseobacterium_unclassified_unclassified(100);		0	0	0	0	0		0	0	0	0	0		0	0	0	0	2	0		0	0	0	2	0	0		1	20	0	0	0	0		0	0	0	0	0	0
	Otu00146	HWI-M02808_49_AEBFW_1_1101_27564_8347	AC-GG-AG-GGT--GCG-A-GC-G-T-T--AA-T-CGG-AA-TAA-C-T-GG-GC--GT-AAA-GG-GC-AC-G-CA-G-G-C-GG-T-GA-C-T-T--AA-G-T-G-A-G-G-T-G--TG-A-AA-GC-C-C-CG-G-G-CT-T-AA-C-C-T-G-G-G-A-A-T-T-G--C-A-T-TT-CA-T-AC-T-G-G--GT--C-G-C--T-A-G-A-G-T-A--C-TT--TA-G-G--G-A-GG---GG-T--AG--A--ATT----C-C-A-C-GT--GT-AG-CGGT-G-AAA-TGCGT-AGAG-A-TGT-G-G-A-G-G-A-AT-A-CC---GAA--G-GC-GAA-G-GC-A-G-C-CCC-TTG-G--GA-A-TG-T-AC-T-GACGC-T-C-A-TG-…	Bacteria(100);"Proteobacteria"(100);Gammaproteobacteria(100);Pasteurellales(100);Pasteurellaceae(100);Pasteurellaceae_unclassified(100);Pasteurellaceae_unclassified(100);Pasteurellaceae_unclassified_unclassified(100);		0	0	0	0	0		0	8	0	0	0		0	0	0	0	0	0		0	0	0	0	0	0		0	17	0	0	0	0		0	0	0	0	0	0
	Otu00147	HWI-M02808_49_AEBFW_1_1101_15628_6678	AC-GA-GT-GCC--CCG-A-GC-G-T-T--AT-C-CGG-AA-TCA-T-T-GG-GC--GT-AAA-GG-GT-GT-G-TA-G-G-T-GG-C-AT-T-G-T--TA-G-T-C-G-A-T-T-G--TT-A-AA-AC-C-T-GG-G-G-CT-T-AA-C-C-C-C-A-G-A-T-G-T-G--C-G-A-TC-GA-A-AC-G-G-C--A---A-AGC--T-A-G-A-G-G-A--T-GG--CA-G-G--G-A-TG---TA-T--GG--A--ACT----C-A-T-G-GA--GT-AG-GGGT-G-AAA-TCCGT-TGAT-A-TCA-T-G-G-G-G-A-AC-A-CC---GAA--A-GC-GAA-G-GC-A-G-T-ACA-TTG-G--GC-C-AC-T-CC-T-GACAC-T-G-A-AA-…	Bacteria(100);Bacteria_unclassified(100);Bacteria_unclassified(100);Bacteria_unclassified(100);Bacteria_unclassified(100);Bacteria_unclassified(100);Bacteria_unclassified(100);Bacteria_unclassified_unclassified(100);		0	0	0	0	0		0	0	0	0	0		0	0	0	0	0	0		0	0	0	0	0	0		0	0	0	0	0	0		0	0	0	0	0	24
	Otu00148	HWI-M02808_49_AEBFW_1_2102_13262_21088	AC-GT-AG-GGT--GCG-A-GC-G-T-T--AT-C-CGG-AA-TTA-T-T-GG-GC--GT-AAA-GA-GC-TC-G-TA-G-G-C-GG-T-TT-G-T-C--GC-G-T-C-T-G-T-C-G--TG-A-AA-GT-C-C-GG-G-G-CT-T-AA-C-C-C-C-G-G-A-T-C-T-G--C-G-G-TG-GG-T-AC-G-G-G--CA--G-A-C--T-A-G-A-G-T-G--C-AG--TA-G-G--G-G-AG---AC-T--GG--A--ATT----C-C-T-G-GT--GT-AG-CGGT-G-GAA-TGCGC-AGAT-A-TCA-G-G-A-G-G-A-AC-A-CC---GAT--G-GC-GAA-G-GC-A-G-G-TCT-CTG-G--GC-T-GT-A-AC-T-GACGC-T-G-A-GG-…	Bacteria(100);"Actinobacteria"(100);Actinobacteria(100);Actinomycetales(100);Micrococcaceae(100);Micrococcus(67);Micrococcus_unclassified(67);Micrococcus_unclassified_unclassified(67);		4	0	0	0	0		0	0	0	0	0		0	0	0	0	0	0		1	0	0	0	0	0		0	6	0	0	0	0		0	0	0	0	13	0
	Otu00149	HWI-M02808_49_AEBFW_1_2109_16029_6091	AC-GG-AG-GGT--GCA-A-GC-G-T-T--AA-T-CGG-AA-TTA-C-T-GG-GC--GT-AAA-GC-GC-AC-G-CA-G-G-C-GG-T-TT-G-T-T--AA-G-T-C-A-G-A-T-G--TG-A-AA-TC-C-C-CG-G-G-CT-C-AA-C-C-T-G-G-G-A-A-C-T-G--C-A-T-TT-GA-A-AC-T-G-G--CA--A-G-C--T-A-G-A-G-T-C--T-CG--TA-G-A--G-G-GG---GG-T--AG--A--ATT----C-C-A-G-GT--GT-AG-CGGT-G-AAA-TGCGT-AGAG-A-TCT-G-G-A-G-G-A-AT-A-CC---GGT--G-GC-GAA-G-GC-G-G-C-CCC-CTG-G--AC-G-AA-G-TC-T-GTCGC-T-C-T-GG-…	Bacteria(100);"Proteobacteria"(100);Gammaproteobacteria(100);"Enterobacteriales"(100);Enterobacteriaceae(100);Enterobacteriaceae_unclassified(100);Enterobacteriaceae_unclassified(100);Enterobacteriaceae_unclassified_unclassified(100);		0	1	0	0	0		0	0	0	1	0		2	0	0	0	5	2		0	0	0	2	0	1		0	2	0	1	1	0		0	3	0	0	1	2
	Otu00150	HWI-M02808_49_AEBFW_1_1102_11894_14482	AC-GA-GT-GCC--TCA-A-GC-G-T-T--AT-C-CGG-AA-TCA-T-T-GG-GC--GT-AAA-GG-GT-GT-G-TA-G-G-T-GG-T-TG-C-G-T--TA-G-T-C-T-T-C-T-G--TC-A-AA-TT-C-T-TC-G-G-CT-T-AA-C-C-G-G-G-G-G-C-T-C-G--C-A-G-GG-GA-A-AC-G-G-C--GC--A-AC---T-A-G-A-G-G-A--T-AG--GA-G-A--G-G-TT---TG-C--GG--A--ACT----C-A-T-G-GT--GT-AG-GGGT-G-AAA-TCCGT-TGAT-A-TCA-T-G-G-G-G-A-AC-A-CC---AAA--A-GC-GAA-G-GC-A-G-C-AAA-CTG-G--CC-T-AC-T-CC-T-GACAC-T-G-A-GA-…	Bacteria(100);OD1(100);OD1_class_incertae_sedis(100);OD1_order_incertae_sedis(100);OD1_family_incertae_sedis(100);OD1_genus_incertae_sedis(100);OD1_genus_incertae_sedis_unclassified(100);OD1_genus_incertae_sedis_unclassified_unclassified(100);		0	0	0	0	0		0	0	0	0	0		0	0	0	0	0	0		0	0	0	0	0	0		0	0	0	0	0	0		0	0	0	24	0	0
	Otu00151	HWI-M02808_49_AEBFW_1_1113_24145_10766	AC-GG-AG-GGT--GCA-A-GC-G-T-T--AA-T-CGG-AA-TTA-C-T-GG-GC--GT-AAA-GC-GC-AC-G-CA-G-G-C-GG-T-TT-G-T-T--AA-G-T-T-G-G-A-T-G--TG-A-AA-TC-C-C-CG-G-G-CT-C-AA-C-C-T-G-G-G-A-A-C-T-G--C-A-T-TC-AA-A-AC-T-G-A--CG--A-G-C--T-A-G-A-G-T-A--T-GG--TA-G-A--G-G-GT---GG-T--GG--A--ATT----T-C-C-T-GT--GT-AG-CGGT-G-AAA-TGCGT-AGAT-A-TAG-G-A-A-G-G-A-AC-A-CC---AGT--G-GC-GAA-G-GC-G-A-C-CAC-CTG-G--AC-T-GA-T-AC-T-GACAC-T-G-A-GG-…	Bacteria(100);"Proteobacteria"(100);Gammaproteobacteria(100);Pseudomonadales(100);Pseudomonadaceae(100);Pseudomonas(78);Pseudomonas_unclassified(78);Pseudomonas_unclassified_unclassified(78);		0	0	0	0	0		0	0	0	0	0		3	0	2	2	1	0		1	9	0	0	3	0		3	0	0	0	0	0		0	0	0	0	0	0
	Otu00152	HWI-M02808_49_AEBFW_1_1101_7940_21389	AC-GT-AG-GGC--GCG-A-GC-G-T-T--GT-C-CGG-AA-TTA-T-T-GG-GC--GT-AAA-GA-GC-TT-G-TA-G-G-C-GG-T-TG-G-T-C--GC-G-T-C-T-G-C-T-G--TG-A-AA-GG-C-T-GG-G-G-CT-T-AA-C-C-C-T-G-G-T-T-T-T-G--C-A-G-TG-GG-T-AC-G-G-G--CT--A-A-C--T-A-G-A-G-T-G--C-AG--TA-G-G--G-G-AG---AC-T--GG--A--ATT----C-T-T-G-GT--GT-AG-CGGT-G-GAA-TGCGC-AGAT-A-TCA-G-G-A-G-G-A-AC-A-CC---GAT--G-GC-GAA-G-GC-A-G-G-TCT-CTG-G--GC-T-GT-A-AC-T-GACGC-T-G-A-GA-…	Bacteria(100);"Actinobacteria"(100);Actinobacteria(100);Actinomycetales(100);Micrococcaceae(100);Rothia(100);Rothia_unclassified(100);Rothia_unclassified_unclassified(100);		0	0	0	0	0		7	0	0	17	0		0	0	0	0	0	0		0	0	0	0	0	0		0	0	0	0	0	0		0	0	0	0	0	0
	Otu00153	HWI-M02808_49_AEBFW_1_1110_15102_9734	AC-AG-AG-GGT--GCA-A-GC-G-T-T--GC-T-CGG-AA-TTA-T-T-GG-GC--GT-AAA-GG-GT-AG-G-TA-G-G-T-GG-T-CT-C-G-T--TT-G-T-C-T-G-G-G-G--TG-A-AA-GC-C-T-TG-A-G-CT-T-AA-C-T-C-A-A-G-A-A-G-T-G--C-C-T-CG-GA-A-AC-G-G-C--GA--G-A-C--T-A-G-A-G-T-C--T-TG--GA-G-A--G-G-GT---CG-T--GG--A--ATT----C-C-C-G-GT--GT-AG-CGGT-G-AAA-TGCGT-AGAG-A-TCG-G-G-A-G-G-A-AC-A-CC---AGC--G-GC-GAAG--GC-G-G-C-GAC-CTG-G--AC-A-AG-T-AC-T-GACAC-T-C-A-AC-…	Bacteria(100);Bacteria_unclassified(100);Bacteria_unclassified(100);Bacteria_unclassified(100);Bacteria_unclassified(100);Bacteria_unclassified(100);Bacteria_unclassified(100);Bacteria_unclassified_unclassified(100);		0	0	0	24	0		0	0	0	0	0		0	0	0	0	0	0		0	0	0	0	0	0		0	0	0	0	0	0		0	0	0	0	0	0
	Otu00154	HWI-M02808_49_AEBFW_1_1106_7741_4998	AC-AG-AG-GTG--GCA-A-GC-G-T-T--GT-T-CGG-AT-TCA-T-T-GG-GT--GT-AAA-GG-GT-TC-G-TA-G-G-T-GG-T-CG-A-A-T--AA-G-T-C-T-G-A-C-G--TG-A-AA-TC-C-C-AT-G-G-CT-C-AA-C-C-G-T-G-G-A-A-C-T-G--C-G-T-TG-GA-A-AC-T-G-T--AC--G-A-C--T-T-G-A-G-T-G--C-CG--CA-G-A--G-G-TA---AA-G--GG--A--ATT----C-C-C-G-GT--GT-AA-GGGT-G-AAA-TCTGT-AGAT-A-TCG-G-G-A-G-G-A-AC-A-CC---AGT--G-GC-GAA-G-GC-G-C-T-TTA-CTG-G--GC-G-GT-T-AC-T-GACAC-T-G-A-GG-…	Bacteria(100);Bacteria_unclassified(100);Bacteria_unclassified(100);Bacteria_unclassified(100);Bacteria_unclassified(100);Bacteria_unclassified(100);Bacteria_unclassified(100);Bacteria_unclassified_unclassified(100);		0	0	0	0	0		9	0	0	0	0		0	0	0	0	0	0		0	0	0	0	0	0		0	0	0	0	0	14		0	0	0	0	0	0
	Otu00155	HWI-M02808_49_AEBFW_1_2104_20395_18343	AC-GG-AG-GGT--GCA-A-GC-G-T-T--AT-C-CGG-AA-TCA-T-T-GG-GT--TT-AAA-GG-GT-CC-G-CA-G-G-C-GG-A-TT-T-A-T--AA-G-T-C-A-G-T-G-G--TG-A-AA-GC-C-T-AC-A-G-CT-T-AA-C-T-G-T-A-G-A-A-C-T-G--C-C-A-TT-GA-T-AC-T-G-T--AA--G-T-C--T-T-G-A-A-T-T--C-GG--TC-G-A--A-G-TG---GG-C--GG--A--ATG----T-G-T-A-GT--GT-AG-CGGT-G-AAA-TGCTT-AGAT-A-TTA-C-A-C-A-G-A-AC-A-CC---GAT--A-GC-GAA-G-GC-A-G-C-TCA-CTA-G--GC-C-TG-G-AT-T-GACGC-T-C-A-GG-…	Bacteria(100);"Bacteroidetes"(100);Flavobacteria(100);"Flavobacteriales"(100);Cryomorphaceae(100);Cryomorphaceae_unclassified(100);Cryomorphaceae_unclassified(100);Cryomorphaceae_unclassified_unclassified(100);		0	0	9	0	0		0	0	0	0	0		0	0	0	0	0	0		0	0	0	0	0	0		0	0	0	0	0	0		0	0	14	0	0	0
	Otu00156	HWI-M02808_49_AEBFW_1_1109_12029_5133	AC-GG-AG-GGT--GCA-A-GC-G-T-T--AT-C-CGG-AT-TTA-C-T-GG-GC--GT-AAA-GC-GT-GC-G-TA-G-G-C-GG-C-TA-A-T-T--GA-G-T-C-G-G-A-T-G--TG-A-AA-TC-C-C-CG-A-G-CT-T-AA-C-T-T-G-G-G-A-A-T-T-G--C-A-T-TC-GA-T-AC-T-G-G--TT--A-G-C--T-A-G-A-G-T-G--T-GG--GA-G-A--G-G-AT---GG-T--AG--A--ATT----C-C-A-G-GT--GT-AG-CGGT-G-AAA-TGCGT-AGAG-A-TCT-G-G-A-G-G-A-AT-A-CC---GAT--G-GC-GAA-G-GC-A-G-C-CAT-CTG-G--CC-T-AA-C-AC-T-GACGC-T-G-G-GG-…	Bacteria(100);"Proteobacteria"(100);Gammaproteobacteria(100);Pseudomonadales(100);Moraxellaceae(100);Acinetobacter(100);Acinetobacter_unclassified(100);Acinetobacter_unclassified_unclassified(100);		23	0	0	0	0		0	0	0	0	0		0	0	0	0	0	0		0	0	0	0	0	0		0	0	0	0	0	0		0	0	0	0	0	0
	Otu00157	HWI-M02808_49_AEBFW_1_1101_11106_12308	AC-AG-AG-GGT--GCG-A-GC-G-T-T--AA-T-CGG-AA-TTA-C-T-GG-GC--GT-AAA-GC-GC-GC-G-TA-G-G-C-GG-T-TT-G-T-T--AA-G-T-C-G-G-A-T-G--TG-A-AA-TC-C-C-CG-G-G-CT-C-AA-C-C-T-G-G-G-A-A-T-T-G--C-A-T-TC-GA-T-AC-T-G-G--CA--A-G-C--T-A-G-A-G-T-A--T-GG--GA-G-A--G-G-AA---GG-T--AG--A--ATT----C-C-A-G-GT--GT-AG-CGGT-G-AAA-TGCGT-AGAG-A-TCT-G-G-A-G-G-A-AT-A-CC---GAT--G-GC-GAA-G-GC-A-G-C-CTT-CTG-G--CC-T-AA-T-AC-T-GACGC-T-G-A-GG-…	Bacteria(100);"Proteobacteria"(100);Gammaproteobacteria(100);Pseudomonadales(100);Moraxellaceae(100);Alkanindiges(100);Alkanindiges_unclassified(100);Alkanindiges_unclassified_unclassified(100);		0	0	0	0	0		23	0	0	0	0		0	0	0	0	0	0		0	0	0	0	0	0		0	0	0	0	0	0		0	0	0	0	0	0
	Otu00158	HWI-M02808_49_AEBFW_1_1101_21662_18193	AC-GT-AG-GGT--GCA-A-GC-G-T-T--GT-C-CGG-AT-TTA-T-T-GG-GC--GT-AAA-GA-GC-TC-G-TA-G-G-C-GG-T-TA-G-T-C--AC-G-T-C-G-G-A-T-G--TG-A-AA-AC-C-C-GG-A-G-CT-T-AA-C-T-C-C-G-G-G-C-C-T-G--C-A-T-TC-GA-T-AC-G-G-G--CT--G-A-C--T-A-G-A-G-T-G--T-TG--TA-G-G--G-G-AG---AC-T--GG--A--ACT----C-C-T-G-GT--GT-AG-CGGT-G-AAA-TGCGC-AGAT-A-TCA-G-G-A-A-G-A-AC-A-CC---GGT--G-GC-GAA-G-GC-G-G-G-TCT-CTG-G--GC-A-AC-T-AC-T-GACGC-T-G-A-GG-…	Bacteria(100);"Actinobacteria"(100);Actinobacteria(100);Actinomycetales(100);Actinomycetales_unclassified(100);Actinomycetales_unclassified(100);Actinomycetales_unclassified(100);Actinomycetales_unclassified_unclassified(100);		0	0	0	0	0		0	0	0	0	21		0	0	1	0	0	0		0	0	0	0	0	0		0	0	0	0	0	0		0	0	0	0	0	0
	Otu00159	HWI-M02808_49_AEBFW_1_1107_6904_20309	AC-GG-AG-GGT--GCA-A-GC-A-T-T--AA-T-CGG-AT-TTA-T-T-GG-GC--GT-AAA-GG-GC-GC-G-TA-G-G-C-GG-C-TA-A-G-C--AA-G-T-C-A-G-G-G-G--TG-A-AA-TT-C-C-GA-A-G-CT-C-AA-C-T-T-T-G-G-A-G-C-G-G--C-C-C-TT-GA-A-AC-T-A-T--TT--A-G-C--T-G-G-A-G-G-A--T-AG--AC-G-G--A-G-AA---AA-T--GG--A--ATT----C-C-A-C-AT--GT-AG-CGGT-G-AAA-TGCGT-AGAT-A-TGT-G-G-A-A-G-A-AC-A-CC---AGT--G-GC-GAA-A-GC-G-G-T-TTT-CTA-G--TT-T-AA-G-CC-T-GACGC-T-G-A-GG-…	Bacteria(100);"Chlamydiae"(100);Chlamydiae(100);Chlamydiales(100);Chlamydiales_unclassified(100);Chlamydiales_unclassified(100);Chlamydiales_unclassified(100);Chlamydiales_unclassified_unclassified(100);		0	0	0	0	22		0	0	0	0	0		0	0	0	0	0	0		0	0	0	0	0	0		0	0	0	0	0	0		0	0	0	0	0	0
	Otu00160	HWI-M02808_49_AEBFW_1_1109_24222_17366	AC-GT-AG-GAT--GCA-A-GC-G-T-T--GT-C-CGG-AT-TTA-T-T-GG-GC--GT-AAA-GA-GT-TC-G-TA-G-G-T-GG-T-AA-T-C-A--AA-G-T-C-T-A-A-T-G--TG-A-AA-TC-A-T-AG-A-G-CT-T-AA-C-T-C-T-A-T-T-C-C-C-G--C-A-T-TG-GA-A-AC-T-G-G--AT--T-A-C--T-T-G-A-G-C-A--A-GG--TA-G-G--G-G-TC---AG-A--GG--A--ATT----C-C-T-G-GT--GT-AG-CGGT-G-AAA-TGCGT-AGAT-A-TCA-G-G-A-G-G-A-AC-A-CC---GGT--G-GC-GAA-A-GC-G-T-C-TGA-CTG-G--GC-C-TT-T-GC-T-GAAAC-T-G-A-GG-…	Bacteria(100);Bacteria_unclassified(100);Bacteria_unclassified(100);Bacteria_unclassified(100);Bacteria_unclassified(100);Bacteria_unclassified(100);Bacteria_unclassified(100);Bacteria_unclassified_unclassified(100);		0	0	0	0	0		0	0	0	0	0		0	0	0	0	0	0		0	0	0	0	0	0		0	0	0	0	0	0		0	0	0	22	0	0
	Otu00161	HWI-M02808_49_AEBFW_1_1106_7518_13917	AC-GT-AG-ACC--TCA-A-GC-G-T-T--AT-C-CGG-AT-TTA-T-T-GG-GC--GT-AAA-GA-GC-AT-G-TA-G-G-A-GG-T-TT-T-G-T--GC-G-T-C-T-C-T-G-G--TT-A-AA-GC-C-C-AC-C-G-CC-T-AA-C-G-G-T-G-G-A-A-G-T-G--C-C-A-GG-GA-T-AC-G-A-C--AA--G-A-C--T-A-G-A-G-G-G--G-GT--TA-G-A--G-G-TG---CA-T--GG--A--ACG----C-A-C-G-GT--GT-AG-GGGT-G-AAA-TCCGT-TGAT-A-TCG-T-G-C-G-G-A-AC-A-CC---AAA--G-GC-GAA-G-GC-A-G-T-GCA-CTG-G--GA-C-CT-T-CC-T-GACTC-T-G-A-GA-…	Bacteria(100);Bacteria_unclassified(100);Bacteria_unclassified(100);Bacteria_unclassified(100);Bacteria_unclassified(100);Bacteria_unclassified(100);Bacteria_unclassified(100);Bacteria_unclassified_unclassified(100);		0	0	0	0	0		0	0	0	0	0		0	0	0	0	0	0		0	0	0	0	0	0		0	22	0	0	0	0		0	0	0	0	0	0
	Otu00162	HWI-M02808_49_AEBFW_1_1101_6988_18820	AC-GT-AG-AGT--ACA-A-GC-G-T-T--AT-C-CGG-AT-TTA-T-T-GG-GC--GT-AAA-GCGTA-TC-G-CA-G-G-T-GG-A-TT-C-G-T--GC-G-T-G-G-C-G-G-G--TG-C-AA-TC-C-C-TC-A-G-CT-C-AA-C-T-G-A-G-G-A-A-C-T-G--C-T-C-GT-CA-T-AC-G-G-C--GA--G-T-C--T-T-G-A-G-T-G--G-GT--TG-G-A--G-G-GA---AC-T--GG--A--ATT----C-T-T-T-GT--GG-AG-GGGT-G-AAA-TCCGT-AGAT-A-CAA-A-G-A-G-G-A-AC-G-CC---AAG--G-GT-GAA-G-AC-A-A-G-TTC-CTA-C--GG-C-CT-C-AC-T-GACAC-T-C-A-TG-…	Bacteria(100);Bacteria_unclassified(100);Bacteria_unclassified(100);Bacteria_unclassified(100);Bacteria_unclassified(100);Bacteria_unclassified(100);Bacteria_unclassified(100);Bacteria_unclassified_unclassified(100);		0	0	0	0	22		0	0	0	0	0		0	0	0	0	0	0		0	0	0	0	0	0		0	0	0	0	0	0		0	0	0	0	0	0
	Otu00163	HWI-M02808_49_AEBFW_1_1102_18189_4359	AC-GG-AG-GGT--GCA-A-GC-G-T-T--GT-C-CGG-AT-TTA-T-T-GG-GT--TT-AAA-GG-GT-GC-G-TA-G-G-C-GG-C-CT-A-A-T--AA-G-T-C-A-G-T-G-G--TG-A-AA-GC-C-T-CC-A-G-CT-T-AA-C-T-G-G-A-G-A-A-C-T-G--C-C-A-TT-GA-T-AC-T-G-T--TA--G-G-C--T-T-G-A-G-T-A--T-AC--TT-G-A--G-G-TA---GG-C--GG--A--ATT----G-A-C-A-GT--GT-AG-CGGT-G-AAA-TGCAT-AGAT-A-TTG-T-C-A-A-G-A-AC-A-CC---AAT--T-GC-GAA-G-GC-A-G-C-TTA-CTA-A--AT-T-AT-A-AC-T-GACGC-T-G-A-GG-…	Bacteria(100);"Bacteroidetes"(100);"Sphingobacteria"(100);"Sphingobacteriales"(100);Cytophagaceae(100);Cytophaga(67);Cytophaga_unclassified(67);Cytophaga_unclassified_unclassified(67);		0	0	0	0	22		0	0	0	0	0		0	0	0	0	0	0		0	0	0	0	0	0		0	0	0	0	0	0		0	0	0	0	0	0
	Otu00164	HWI-M02808_49_AEBFW_1_1108_15179_5785	AC-GG-AG-GGT--GCA-A-GC-G-T-T--AA-T-CGG-AA-TTA-C-T-GG-GC--GT-AAA-GC-GC-AC-G-CA-G-G-C-GG-T-TT-G-T-T--AA-G-T-C-A-G-A-T-G--TG-A-AA-TC-C-C-CG-A-G-CT-T-AA-C-T-T-G-G-G-A-A-C-T-G--C-A-T-TT-GA-A-AC-T-G-G--CA--A-G-C--T-A-G-A-G-T-C--T-TG--TA-G-A--G-G-GG---GG-T--AG--A--ATT----C-C-A-G-GT--GT-AG-CGGT-G-AAA-TGCGT-AGAG-A-TCT-G-G-A-G-G-A-AT-A-CC---GGT--G-GC-GAA-G-GC-G-G-C-CCC-CTG-G--AC-G-AA-G-AC-T-GTCGC-T-C-A-GG-…	Bacteria(100);"Proteobacteria"(100);Gammaproteobacteria(100);"Enterobacteriales"(100);Enterobacteriaceae(100);Enterobacteriaceae_unclassified(87);Enterobacteriaceae_unclassified(87);Enterobacteriaceae_unclassified_unclassified(87);		0	1	0	1	0		0	0	0	0	0		2	1	0	1	0	0		3	0	1	1	0	1		0	4	2	2	1	1		0	0	0	0	0	0
	Otu00165	HWI-M02808_49_AEBFW_1_1104_23566_18198	AC-GT-GA-GCC--CCG-A-GC-G-T-T--AT-C-CGG-AA-TCA-C-T-GG-GC--GT-AAA-GT-GT-GC-G-TA-G-G-T-GG-T-CG-T-G-T--TA-G-T-C-T-C-C-T-G--TC-A-AA-GCTT-C-TT-G-G-CT-C-AA-C-C-G-A-G-A-A-A-T-C-G--C-A-G-GG-GA-A-AC-G-G-C--AC--G-AC---T-C-G-A-G-C-A--T-GT--AA-G-A--G-G-TG---AG-C--AG--A--ACT----C-A-T-G-GT--GT-AG-GGGT-G-AAA-TCCGT-TGAT-A-TCA-T-G-G-G-G-A-AT-A-CC---AAA--T-GC-GAA-G-GC-A-G-C-TCA-CTG-G--TG-C-AT-T-GC-T-GACAC-T-G-A-GG-…	Bacteria(100);Bacteria_unclassified(100);Bacteria_unclassified(100);Bacteria_unclassified(100);Bacteria_unclassified(100);Bacteria_unclassified(100);Bacteria_unclassified(100);Bacteria_unclassified_unclassified(100);		0	0	0	0	0		0	0	0	0	0		0	0	0	0	0	0		0	0	0	0	0	0		0	0	0	0	0	0		0	0	21	0	0	0
	Otu00166	HWI-M02808_49_AEBFW_1_1105_20969_12022	AC-GT-AG-GGT--GCA-A-GC-G-T-T--AA-T-CGG-AA-TTA-C-T-GG-GC--GT-AAA-GC-GT-GC-G-CA-G-G-C-GG-T-TT-T-G-T--AA-G-A-C-T-G-T-C-G--TG-A-AA-TC-C-C-CG-G-G-CT-C-AA-C-C-T-G-G-G-A-A-T-G-G--C-G-A-TG-GT-G-AC-T-G-C--AA--G-G-C--T-A-G-A-G-T-T--T-GG--CA-G-A--G-G-GG---GG-T--AG--A--ATT----C-C-A-C-GT--GT-AG-CAGT-G-AAA-TGCGT-AGAT-A-TGT-G-G-A-G-G-A-AC-A-CC---GAT--G-GC-GAA-G-GC-A-G-C-CCC-CTG-G--GT-C-AA-A-AC-T-GACGC-T-C-A-TG-…	Bacteria(100);"Proteobacteria"(100);Betaproteobacteria(100);Burkholderiales(100);Oxalobacteraceae(100);Duganella(75);Duganella_unclassified(75);Duganella_unclassified_unclassified(75);		0	0	0	7	0		0	5	0	0	0		0	0	0	0	0	0		0	0	2	0	0	0		0	0	2	0	0	0		0	1	0	0	0	4
	Otu00167	HWI-M02808_49_AEBFW_1_1102_10360_8664	AC-GA-GT-GCC--TCA-A-GC-G-T-T--AT-C-CGG-AA-TCA-T-T-GG-GC--GT-AAA-GG-GT-GT-G-TA-G-G-C-GG-T-TG-T-G-T--TA-G-T-C-T-C-G-C-G--TC-A-AA-TC-C-T-TC-G-G-CT-C-AA-C-C-G-A-G-G-G-T-C-C-G--C-G-T-GG-GA-A-AC-G-G-C--AC--A-ACT--A-A-G-A-G-G-A--T-GG--AA-G-G--G-G-TC---TG-C--GG--A--ACT----C-A-T-G-GT--GT-AG-CGGT-G-AAA-TGCGT-TGAT-A-TCA-T-G-G-G-G-A-AC-A-CC---GAA--A-GC-GAA-G-GC-A-G-C-AGA-CTG-G--TC-C-AC-T-CC-T-GACGC-T-G-A-AA-…	Bacteria(100);Bacteria_unclassified(100);Bacteria_unclassified(100);Bacteria_unclassified(100);Bacteria_unclassified(100);Bacteria_unclassified(100);Bacteria_unclassified(100);Bacteria_unclassified_unclassified(100);		0	0	0	0	0		0	0	0	0	0		0	0	0	0	0	0		0	0	0	0	0	0		0	0	0	0	0	0		0	0	21	0	0	0
	Otu00168	HWI-M02808_49_AEBFW_1_1103_10319_23674	AC-GT-AG-GGT--GCA-A-GC-G-T-T--AA-T-CGG-AA-TTA-C-T-GG-GC--GT-AAA-GC-GT-GC-G-CA-G-G-C-GG-T-TT-C-G-T--AA-G-A-C-A-G-A-T-G--TG-A-AA-GC-C-C-CG-G-G-CT-C-AA-C-C-T-G-G-G-A-A-G-T-G--C-A-T-TT-GT-G-AC-T-G-C--GA--G-A-C--T-A-G-A-G-T-G--T-GT--CA-G-A--G-G-GA---GG-T--AG--A--ATT----C-C-A-C-GT--GT-AG-CAGT-G-AAA-TGCGT-AGAG-A-TGT-G-G-A-G-G-A-AT-A-CC---GAT--G-GC-GAA-G-GC-A-G-C-CTC-CTG-G--GA-T-AA-C-AC-T-GACGC-T-C-A-TG-…	Bacteria(100);"Proteobacteria"(100);Betaproteobacteria(100);Burkholderiales(100);Burkholderiales_unclassified(100);Burkholderiales_unclassified(100);Burkholderiales_unclassified(100);Burkholderiales_unclassified_unclassified(100);		0	0	0	0	0		0	0	0	0	0		0	0	0	0	0	0		0	0	0	0	0	0		0	0	0	0	0	0		0	0	21	0	0	0
	Otu00169	HWI-M02808_49_AEBFW_1_1101_9411_9057	AC-GG-GA-GGG--GCA-A-GC-G-T-T--AC-T-CGG-AA-TAA-C-T-GG-GC--GT-AAA-GA-GT-TC-G-TA-G-A-C-GG-T-GA-T-G-C--AA-G-T-T-G-T-T-T-G--CT-A-AT-TC-T-T-AG-A-G-CT-C-AA-CTC-T-A-T-G-A-G---A-A--C-A-A-AT-AA-T-AC-T-A-T--AT--C-A-C--T-T-G-A-G-T-T--T-TG--TT-C-A--G-A-AG---AG-T--AG--A--ATT----C-C-A-C-AT--TG-AG-TGGT-G-AAA-CTCGT-AGAC-A-TGT-G-A-A-G-G-A-AT-A-CC---ATTAAAAGC-GAA-G-GC-G-A-C-TCT-TTG-G---T-A-AA-A-AC-T-GACGT-T-G-A-GG-…	Bacteria(100);Bacteria_unclassified(100);Bacteria_unclassified(100);Bacteria_unclassified(100);Bacteria_unclassified(100);Bacteria_unclassified(100);Bacteria_unclassified(100);Bacteria_unclassified_unclassified(100);		0	0	0	0	18		0	0	0	0	0		0	0	0	0	0	0		0	0	0	0	0	0		0	0	0	0	0	0		0	0	0	0	2	0
	Otu00170	HWI-M02808_49_AEBFW_1_1101_25526_10069	AC-GG-AG-GGT--GCA-A-GC-G-T-T--AC-T-CGG-AA-TCA-C-T-GG-GC--GT-AAA-GA-GC-GT-G-TA-G-G-C-GG-G-TA-T-A-T--AA-G-T-C-A-G-A-A-G--TG-A-AA-TC-C-A-AT-A-G-CT-T-AA-C-T-A-T-T-G-A-A-C-T-G--C-T-T-TT-GA-A-AC-T-G-T--AT--A-C-C--T-A-G-A-A-T-G--T-GG--GA-G-A--G-G-TA---GA-T--GG--A--ATT----T-C-T-G-GT--GT-AG-GGGT-A-AAA-TCCGT-AGAG-A-TCA-G-A-A-G-G-A-AT-A-CC---GAT--T-GC-GAA-G-GC-G-A-T-CTA-CTG-G--AA-C-AT-T-AT-T-GACGC-T-G-A-GA-…	Bacteria(100);"Proteobacteria"(100);Epsilonproteobacteria(100);Campylobacterales(100);Campylobacteraceae(100);Arcobacter(100);Arcobacter_unclassified(100);Arcobacter_unclassified_unclassified(100);		0	0	0	0	0		0	0	0	0	0		0	0	0	0	0	1		0	0	0	0	0	0		0	0	0	0	0	0		0	0	0	0	0	19
	Otu00171	HWI-M02808_49_AEBFW_1_1101_13009_16714	AC-GT-AG-GGC--GCA-A-GC-G-T-T--GT-C-CGG-AA-TTA-T-T-GG-GC--GT-AAA-GA-GC-TC-G-TA-G-G-T-GG-C-TT-G-T-C--AC-G-T-C-G-G-G-T-G--TG-A-AA-GC-T-T-GG-G-G-CT-T-AA-C-T-C-C-A-G-G-T-C-T-G--C-A-T-TC-GA-T-AC-G-G-G--CT--G-G-C--T-A-G-A-G-G-T--A-GG--TA-G-G--G-G-AG---AA-C--GG--A--ATT----C-C-T-G-GT--GT-AG-CGGT-G-AAA-TGCGC-AGAT-A-TCA-G-G-A-G-G-A-AC-A-CC---GGT--G-GC-GAA-G-GC-G-G-T-TCT-CTG-G--GC-A-TG-T-CC-T-GACGC-T-G-A-GG-…	Bacteria(100);"Actinobacteria"(100);Actinobacteria(100);Actinomycetales(100);Streptosporangiaceae(100);Streptosporangium(100);Streptosporangium_unclassified(100);Streptosporangium_unclassified_unclassified(100);		0	0	0	0	0		0	0	20	0	0		0	0	0	0	0	0		0	0	0	0	0	0		0	0	0	0	0	0		0	0	0	0	0	0
	Otu00172	HWI-M02808_49_AEBFW_1_1102_23259_9312	AC-AG-AG-GCC--TCA-A-GC-G-T-T--AT-C-CGG-AA-TTA-C-T-GG-GC--GT-AAA-GG-GT-GT-G-TA-G-G-T-GG-T-CT-A-G-T--TA-G-T-C-T-T-C-T-G--TT-A-AA-TT-C-T-TC-G-G-CT-T-AA-C-C-G-G-G-G-G-C-A-T-G--C-G-G-AG-GA-A-AC-G-G-C--TA--G-ACT--T---G-A-G-G-G--T-GC--GA-G-G--G-G-TG---CA-T--GG--A--ACT----C-A-T-G-GA--GT-AG-GGGT-G-AAA-TCCGT-TGAT-A-TCA-T-G-A-G-G-A-AC-A-CC---AAA--A-GC-GAA-G-GC-A-G-T-GCA-CTG-G--CG-C-AT-T-TC-T-GACAC-T-C-A-AA-…	Bacteria(100);OD1(100);OD1_class_incertae_sedis(100);OD1_order_incertae_sedis(100);OD1_family_incertae_sedis(100);OD1_genus_incertae_sedis(100);OD1_genus_incertae_sedis_unclassified(100);OD1_genus_incertae_sedis_unclassified_unclassified(100);		0	0	0	0	0		0	0	0	19	0		0	0	0	0	0	0		0	0	0	0	0	0		0	0	0	0	0	0		0	0	0	0	0	0
	Otu00173	HWI-M02808_49_AEBFW_1_1101_5035_12963	AC-GG-AG-GAT--GCG-A-GC-G-T-T--AT-C-CGG-AT-TTA-T-T-GG-GT--TT-AAA-GG-GT-GC-G-CA-A-G-C-GG-G-AA-A-T-T--AA-G-T-C-A-G-T-G-G--TG-A-AA-TC-T-G-GA-C-G-CT-C-AA-C-G-T-T-C-A-A-A-T-T-G--C-C-G-TT-GA-A-AC-T-G-G--TT--T-T-C--T-T-G-A-G-T-G--T-AG--AT-G-A--A-G-TA---GG-C--GG--A--ATT----C-G-T-T-GT--GT-AG-CGGT-G-AAA-TGCAT-AGAT-A-TAA-C-G-A-G-G-A-AC-T-CC---AAT--T-GC-GTA-G-GC-A-G-C-TTA-CTA-A--AC-T-AT-A-AC-T-GACGC-T-C-A-TG-…	Bacteria(100);"Bacteroidetes"(100);"Bacteroidia"(100);"Bacteroidales"(100);"Porphyromonadaceae"(100);Dysgonomonas(100);Dysgonomonas_unclassified(100);Dysgonomonas_unclassified_unclassified(100);		0	0	0	19	0		0	0	0	0	0		0	0	0	0	0	0		0	0	0	0	0	0		0	0	0	0	0	0		0	0	0	0	0	0
	Otu00174	HWI-M02808_49_AEBFW_1_1101_10458_13182	AC-AG-AG-GGT--GCA-A-AC-G-T-T--GC-T-CGG-AA-TTA-C-T-GG-GC--GT-AAA-GC-GC-GT-G-TA-G-G-C-TG-G-TA-C-G-T--GT-G-T-C-G-G-G-T-G--TG-A-AA-TC-C-C-TG-G-G-CT-C-AA-C-C-C-A-G-G-A-A-C-T-G--C-A-T-CC-GA-A-AC-T-G-C--GT--A-T-C--T-T-G-A-G-T-A--T-CG--GA-G-A--G-G-GA---AA-C--GG--A--ATT----C-C-T-G-GT--GT-AG-GGGT-G-AAA-TCCGT-AGAT-A-TCA-G-G-A-G-G-A-AC-A-TC---GGT--G-GC-GAA-G-GC-G-G-T-TTC-CTG-G--AC-G-AT-T-AC-T-GACGC-T-G-A-GA-…	Bacteria(100);"Proteobacteria"(100);Deltaproteobacteria(100);Deltaproteobacteria_unclassified(100);Deltaproteobacteria_unclassified(100);Deltaproteobacteria_unclassified(100);Deltaproteobacteria_unclassified(100);Deltaproteobacteria_unclassified_unclassified(100);		0	0	0	0	19		0	0	0	0	0		0	0	0	0	0	0		0	0	0	0	0	0		0	0	0	0	0	0		0	0	0	0	0	0
	Otu00175	HWI-M02808_49_AEBFW_1_1105_14345_20068	AC-GT-AG-GCA--GCA-A-GC-G-T-T--GT-T-CGG-AA-TTA-C-T-GG-GC--GT-AAA-GA-GT-AC-G-TA-G-G-T-GG-T-TT-G-C-T--AA-G-T-C-C-G-A-T-G--TG-A-AA-TC-T-C-CT-G-G-CT-T-AA-C-T-G-G-G-A-G-G-G-T-G--C-G-T-TA-GA-T-AC-T-G-G--CA--G-G-C--T-T-G-A-A-T-G--T-GG--GA-G-A--G-G-AG---AG-C--GG--A--ATT----C-C-T-G-GT--GT-AG-CGGT-G-AAA-TGCGT-AGAT-A-TCA-G-G-A-G-G-A-AC-G-CC---TGT--G-GT-GTA-G-AC-G-G-C-TCT-CTG-G--AC-C-AT-T-AT-T-GACAC-T-G-A-GG-…	Bacteria(100);Bacteria_unclassified(100);Bacteria_unclassified(100);Bacteria_unclassified(100);Bacteria_unclassified(100);Bacteria_unclassified(100);Bacteria_unclassified(100);Bacteria_unclassified_unclassified(100);		0	0	0	0	0		0	0	0	0	0		0	0	0	0	0	0		0	0	0	0	0	0		0	0	0	0	0	0		0	0	0	0	18	0
	Otu00176	HWI-M02808_49_AEBFW_1_1107_14823_2374	AC-GG-AG-GGT--GCA-A-GC-G-T-T--AA-T-CGG-AA-TTA-C-T-GG-GC--GT-AAA-GC-GC-AC-G-CA-G-G-C-GG-T-TT-G-T-T--AA-G-T-C-A-G-A-T-G--TG-A-AA-TC-C-C-CG-G-G-CT-C-AA-C-C-T-G-G-G-A-A-C-T-G--C-A-T-TT-GA-A-AC-T-G-G--CA--A-G-C--T-A-G-A-G-T-C--T-CG--TA-G-A--G-G-GG---GG-T--AG--A--ATT----C-C-A-G-GT--GT-AG-CGGT-G-AAA-TGCGT-AGAG-A-TCT-G-G-A-G-G-A-AT-A-CC---GGT--G-GC-GAA-G-GC-G-G-C-CCC-CTG-G--CC-G-AA-G-TC-T-GACGC-T-C-A-GG-…	Bacteria(100);"Proteobacteria"(100);Gammaproteobacteria(100);"Enterobacteriales"(100);Enterobacteriaceae(100);Enterobacteriaceae_unclassified(100);Enterobacteriaceae_unclassified(100);Enterobacteriaceae_unclassified_unclassified(100);		0	3	0	0	0		0	0	0	0	0		0	2	1	1	1	0		2	1	0	0	0	3		1	1	0	1	0	0		0	0	0	0	1	0
	Otu00177	HWI-M02808_49_AEBFW_1_1108_9582_12758	AC-GG-AG-AGG--ACA-A-GT-G-T-T--AC-T-CAA-AA-TTA-A-T-GG-GC--GT-AAA-GG-GT-AC-G-TA-G-A-T-TG-T-TT-A-T-T--AA-A-T-T-A-A-A-A-A--TA-A-AA-AA-T-A-AA-A-G-CT-T-AA-C-T-T-T-T-A-T-A---A-T--G-T-T-TT-TA-A-AA-T-T-G--AT--A-ATC--T-A-G-A-G-T-A--A-AA--AATG-G--A-A-AAT--AG-T--TG--T--ATT----T-T-A-A-GA--GA-AA-AGGT-A-AAA-TTTTT-TGAT-A-ATT-A-A-A-A-G-A-CA-A-AC---AAA--G-GC-GAA-G-GC-A-A-C-TAT--TT-A--TG-T-TT-T-AC-T-GACAT-T-G-A-GG-…	Bacteria(100);Bacteria_unclassified(100);Bacteria_unclassified(100);Bacteria_unclassified(100);Bacteria_unclassified(100);Bacteria_unclassified(100);Bacteria_unclassified(100);Bacteria_unclassified_unclassified(100);		0	0	0	0	0		0	0	0	0	0		0	0	0	0	0	0		0	0	0	0	0	0		0	0	0	0	0	0		0	18	0	0	0	0
	Otu00178	HWI-M02808_49_AEBFW_1_1105_3735_10228	AC-GA-AG-GGG--GCT-A-GC-G-T-T--GT-T-CGG-AA-TTA-C-T-GG-GC--GT-AAA-GC-GC-GC-G-TA-G-G-C-GG-T-GC-A-T-C--AT-G-T-C-A-G-A-G-G--TG-A-AA-TC-C-C-GG-A-G-CT-C-AA-C-T-C-C-G-G-A-A-C-T-G--C-C-T-TT-GA-A-AC-G-G-G--TG--C-G-C--T-A-G-A-A-T-C--C-GA--GA-G-A--G-G-AT---GG-C--GG--A--ATT----C-C-T-A-GT--GT-AG-AGGT-G-AAA-TTCGT-AGAT-A-TTA-G-G-A-A-G-A-AC-A-CC---GGT--G-GC-GAA-G-GC-G-G-C-CAT-CTG-G--CT-C-GG-T-AT-T-GACGC-T-C-A-GG-…	Bacteria(100);"Proteobacteria"(100);Alphaproteobacteria(100);Alphaproteobacteria_unclassified(100);Alphaproteobacteria_unclassified(100);Alphaproteobacteria_unclassified(100);Alphaproteobacteria_unclassified(100);Alphaproteobacteria_unclassified_unclassified(100);		0	0	0	0	0		0	0	0	0	0		0	0	0	0	0	0		0	0	0	0	0	0		0	0	0	0	0	0		0	0	18	0	0	0
	Otu00179	HWI-M02808_49_AEBFW_1_1104_10969_18116	AC-GG-AG-GGT--GCA-A-GC-G-T-T--AT-C-CGG-AA-TTA-C-T-GG-GT--GT-AAA-GG-GC-AA-G-TA-G-T-C-GG-T-TT-T-T-A--TA-G-T-C-T-G-A-T-G--TT-A-AA-TC-T-C-GT-G-G-CT-T-AA-C-T-G-C-G-A-G-A-C-C-G--C-A-T-CA-GA-A-AC-G-T-A--GA--G-A-C--T-A-G-A-G-C-G--A-AT--CA-G-A--G-G-CA---AG-C--GG--A--ACG----T-G-T-G-GT--GT-AG-CGGT-G-AAA-TGCAT-TGAT-A-TCA-C-A-C-G-G-A-AC-A-CC---AAA--A-GC-GAA-G-GC-A-G-C-TTG-CTG-G--GA-T-TT-T-GC-T-GACGA-T-C-A-AT-…	Bacteria(100);Bacteria_unclassified(100);Bacteria_unclassified(100);Bacteria_unclassified(100);Bacteria_unclassified(100);Bacteria_unclassified(100);Bacteria_unclassified(100);Bacteria_unclassified_unclassified(100);		0	0	0	0	0		0	0	0	0	0		0	0	0	0	0	0		0	0	0	0	0	0		0	0	0	0	0	0		0	0	18	0	0	0
	Otu00180	HWI-M02808_49_AEBFW_1_1103_3873_10811	AC-GG-AG-GGT--GCA-A-GC-G-T-T--AA-T-CGG-AA-TTA-C-T-GG-GC--GT-AAA-GC-GC-AC-G-CA-G-G-C-GG-T-TT-G-T-T--AA-G-T-C-A-G-A-T-G--TG-A-AA-TC-C-C-CG-G-G-CT-C-AA-C-C-T-G-G-G-A-A-C-T-G--C-A-T-TG-GT-G-AC-T-G-C--AT--C-G-C--T-T-G-A-G-T-A--T-GG--CA-G-A--G-G-GG---GG-T--AG--A--ATT----C-C-A-C-GT--GT-AG-CAGT-G-AAA-TGCGT-AGAG-A-TGT-G-G-A-G-G-A-AT-A-CC---GAT--G-GC-GAA-G-GC-G-G-C-CCC-CTG-G--AC-G-AA-G-AC-T-GACGC-T-C-A-GG-…	Bacteria(100);"Proteobacteria"(100);"Proteobacteria"_unclassified(100);"Proteobacteria"_unclassified(100);"Proteobacteria"_unclassified(100);"Proteobacteria"_unclassified(100);"Proteobacteria"_unclassified(100);"Proteobacteria"_unclassified_unclassified(100);		0	0	0	0	0		0	0	0	0	0		0	0	0	0	1	0		0	0	2	0	0	2		4	0	0	2	0	1		0	0	0	0	6	0
	Otu00181	HWI-M02808_49_AEBFW_1_2110_21541_22404	AC-GT-AG-GTG--GCA-A-GC-G-T-T--GT-C-CGG-AT-TTA-T-T-GG-GC--GT-AAA-GC-GA-GT-G-CA-G-G-C-GG-T-TC-A-A-T--AA-G-T-C-T-G-A-T-G--TG-A-AA-GC-C-T-TC-G-G-CT-C-AA-C-C-G-G-A-G-A-A-T-T-G--C-A-T-CA-GA-A-AC-T-G-T--TG--A-A-C--T-T-G-A-G-T-G--C-AG--AA-G-A--G-G-AG---AG-T--GG--A--ACT----C-C-A-T-GT--GT-AG-CGGT-G-GAA-TGCGT-AGAT-A-TAT-G-G-A-A-G-A-AC-A-CC---AGT--G-GC-GAA-G-GC-G-G-C-TCT-CTG-G--TC-T-GC-A-AC-T-GACGC-T-G-A-GG-…	Bacteria(100);Firmicutes(100);Bacilli(100);Lactobacillales(100);Lactobacillaceae(100);Lactobacillus(100);Lactobacillus_unclassified(100);Lactobacillus_unclassified_unclassified(100);		0	0	0	0	0		0	0	0	0	0		0	0	0	0	0	0		0	0	0	0	0	0		2	16	0	0	0	0		0	0	0	0	0	0
	Otu00182	HWI-M02808_49_AEBFW_1_2102_9143_18933	AC-GT-AG-GGT--GCG-A-GC-G-T-T--AA-T-CGG-AA-TTA-C-T-GG-GC--GT-AAA-GC-GT-GC-G-CA-G-G-C-GG-T-GA-T-G-T--AA-G-A-C-A-G-A-T-G--TG-A-AA-TC-C-C-CG-G-G-CT-C-AA-C-C-T-G-G-G-A-A-C-T-G--C-G-T-TT-GT-G-AC-T-G-C--AT--C-A-C--T-C-G-A-G-T-A--C-GG--CA-G-A--G-G-GA---GG-T--GG--A--ATT----C-C-G-C-GT--GT-AG-CAGT-G-AAA-TGCGT-AGAT-A-TGC-G-G-A-G-G-A-AC-A-CC---GAT--G-GC-GAA-G-GC-A-G-C-CTC-CTG-G--GC-C-AG-T-AC-T-GACGC-T-C-A-TG-…	Bacteria(100);"Proteobacteria"(100);Betaproteobacteria(100);Rhodocyclales(100);Rhodocyclaceae(100);Zoogloea(100);Zoogloea_unclassified(100);Zoogloea_unclassified_unclassified(100);		0	0	0	0	0		0	0	11	2	0		0	0	0	0	0	0		0	0	3	0	0	2		0	0	0	0	0	0		0	0	0	0	0	0
	Otu00183	HWI-M02808_49_AEBFW_1_1105_17835_21528	AC-GG-AG-GAT--GCG-A-GC-G-T-T--AT-C-CGG-AT-TTA-T-T-GG-GT--TT-AAA-GG-GT-GC-G-TA-G-G-C-GG-A-TC-G-T-T--AA-G-T-C-A-G-T-G-G--TC-A-AA-TT-G-A-GG-G-G-CT-C-AA-C-C-C-C-T-T-C---C-C-G--C-C-A-TT-GA-A-AC-T-G-G--CG--C-T-C--T-T-G-A-G-T-G--G-AA--GA-G-A--A-G-TA---TG-C--GG--A--ATG----C-G-T-G-GT--GT-AG-CGGT-G-AAA-TGCAT-AGAT-A-TCA-C-G-C-A-G-A-AC-T-CC---GAT--T-GC-GAA-G-GC-A-G-C-ATA-CCG-G--CG-C-CT-T-AC-T-GACGC-T-C-A-GG-…	Bacteria(100);"Bacteroidetes"(100);"Bacteroidia"(100);"Bacteroidales"(100);"Porphyromonadaceae"(100);"Porphyromonadaceae"_unclassified(100);"Porphyromonadaceae"_unclassified(100);"Porphyromonadaceae"_unclassified_unclassified(100);		0	0	0	0	0		0	0	0	0	0		0	0	0	0	0	0		0	0	0	0	0	0		0	18	0	0	0	0		0	0	0	0	0	0
	Otu00184	HWI-M02808_49_AEBFW_1_1103_21291_6588	AC-GT-AG-GGA--GCA-A-GC-G-T-T--GT-C-CGG-AT-TTA-T-T-GG-GC--GT-AAA-GA-GC-TC-G-TA-G-G-C-GG-T-TT-A-G-T--AA-G-T-C-A-A-G-T-G--TG-A-AA-AA-T-C-TG-G-G-CT-C-AA-C-C-C-A-G-T-G-G---A-G--C-A-C-TC-GA-T-AC-T-G-C--TA-TG-A-C--T-T-G-A-G-T-C--C-GG--TA-G-G--G-G-AG---TG-C--GG--A--ATT----C-C-T-G-GT--GT-AG-CGGT-G-AAA-TGCGC-AGAT-A-TCA-G-G-A-G-G-A-AC-A-CC---GAT--G-GC-GAA-G-GC-A-G-C-ACT-CTG-G--GC-C-GG-T-AC-T-GACGC-T-G-A-GG-…	Bacteria(100);"Actinobacteria"(100);Actinobacteria(100);Actinobacteria_unclassified(100);Actinobacteria_unclassified(100);Actinobacteria_unclassified(100);Actinobacteria_unclassified(100);Actinobacteria_unclassified_unclassified(100);		0	0	0	0	0		0	0	0	0	0		0	0	0	0	0	0		0	0	0	0	0	0		0	0	0	0	0	0		0	0	18	0	0	0
	Otu00185	HWI-M02808_49_AEBFW_1_1110_24892_13923	AC-GG-AG-GGT--GCA-A-GC-G-T-T--AA-T-CGG-AA-TTA-C-T-GG-GC--GT-AAA-GC-GC-AC-G-CA-G-G-C-GG-T-TT-G-T-T--AA-G-T-C-A-G-A-T-G--TG-A-AA-TC-C-C-CG-A-G-CT-T-AA-C-T-T-G-G-G-A-A-C-T-G--C-A-T-TT-GA-A-AC-T-G-G--CA--A-G-C--T-A-G-A-G-T-C--T-TG--TA-G-A--G-G-GG---GG-T--AG--A--ATT----C-C-A-G-GT--GT-AG-CGGT-G-AAA-TGCGT-AGAG-A-TCT-G-G-A-G-G-A-AT-A-CC---GGT--G-GC-GAA-G-GC-G-G-C-CCC-CTG-G--AC-A-AA-G-AC-T-GACGC-T-G-A-TG-…	Bacteria(100);"Proteobacteria"(100);Gammaproteobacteria(100);"Enterobacteriales"(100);Enterobacteriaceae(100);Enterobacteriaceae_unclassified(75);Enterobacteriaceae_unclassified(75);Enterobacteriaceae_unclassified_unclassified(75);		0	3	0	0	0		2	0	0	0	0		2	0	0	0	0	4		2	0	3	0	1	0		0	0	1	0	0	0		0	0	0	0	0	0
	Otu00186	HWI-M02808_49_AEBFW_1_1101_12814_23605	AC-GA-AG-GGG--GCT-A-GC-G-T-T--GT-T-CGG-AA-TCA-C-T-GG-GC--GT-AAA-GC-GC-AC-G-TA-G-G-C-GG-A-CT-T-T-T--AA-G-T-C-A-G-A-G-G--TG-A-AA-TC-C-C-AA-G-G-CT-C-AA-C-C-T-T-G-G-A-A-C-T-G--C-C-T-TT-GA-T-AC-T-G-G--GA--G-T-C--T-T-G-A-G-T-T--C-GG--GA-G-A--G-G-TG---AG-T--GG--A--ACT----G-C-G-A-GT--GT-AG-AGGT-G-AAA-TTCGT-AGAT-A-TTC-G-C-A-A-G-A-AC-A-CC---AGT--G-GC-GAA-G-GC-G-G-C-TCA-CTG-G--CC-C-GA-T-AC-T-GACGC-T-G-A-GG-…	Bacteria(100);"Proteobacteria"(100);Alphaproteobacteria(100);Rhizobiales(100);Methylocystaceae(100);Methylocystaceae_unclassified(100);Methylocystaceae_unclassified(100);Methylocystaceae_unclassified_unclassified(100);		0	0	0	0	0		17	0	0	0	0		0	0	0	0	0	0		0	0	0	0	0	0		0	0	0	0	0	0		0	0	0	0	0	0
	Otu00187	HWI-M02808_49_AEBFW_1_1104_20520_17658	AC-GT-AG-GGG--GCT-A-GC-G-T-T--GT-C-CGG-AA-TCA-C-T-GG-GC--GT-AAA-GG-GT-TC-G-CA-G-G-C-GG-A-AA-T-G-C--AA-G-T-C-A-G-A-T-G--TA-A-AA-GG-C-A-GT-A-G-CT-T-AA-C-T-A-C-T-G-T-A---A-G--C-A-T-TT-GA-A-AC-T-G-C--AT--A-T-C--T-T-G-A-G-A-A--G-AG--TA-G-A--G-G-TA---AG-T--GG--A--ATT----T-T-T-A-GT--GT-AG-CGGT-G-AAA-TGCGT-AGAT-A-TTA-A-A-A-A-G-A-AT-A-CC---GGT--G-GC-GAA-G-GC-G-A-C-TTA-CTG-G--GC-T-CA-T-TC-T-GACGC-T-G-A-GG-…	Bacteria(100);Firmicutes(100);Clostridia(100);Clostridiales(100);Clostridiales_Incertae_Sedis_XI(100);Peptoniphilus(100);Peptoniphilus_unclassified(100);Peptoniphilus_unclassified_unclassified(100);		0	0	0	0	0		0	0	0	0	0		0	0	0	0	0	0		0	0	0	0	0	0		0	0	0	0	0	0		0	0	0	0	17	0
	Otu00188	HWI-M02808_49_AEBFW_1_2102_2846_19983	AC-GG-AG-GGT--GCA-A-GC-G-T-T--AT-C-CGG-AT-TTA-T-T-GG-GT--TT-AAA-GG-GT-CC-G-TA-G-G-C-GG-A-TC-T-G-T--AA-G-T-C-A-G-T-G-G--TG-A-AA-TC-T-C-AC-A-G-CT-T-AA-C-T-G-T-G-A-A-A-C-T-G--C-C-A-TT-GA-T-AC-T-G-C--AG--G-T-C--T-T-G-A-G-T-G--T-TG--TT-G-A--A-G-TA---GC-T--GG--A--ATA----A-G-T-A-GT--GT-AG-CGGT-G-AAA-TGCAT-AGAT-A-TTA-C-T-T-A-G-A-AC-A-CC---AAT--T-GC-GAA-G-GC-A-G-G-TTA-CTA-A--GC-A-AC-A-AC-T-GACGC-T-G-A-TG-…	Bacteria(100);"Bacteroidetes"(100);Flavobacteria(100);"Flavobacteriales"(100);Flavobacteriaceae(100);Chryseobacterium(100);Chryseobacterium_unclassified(100);Chryseobacterium_unclassified_unclassified(100);		0	3	0	3	0		0	0	0	7	0		0	0	0	0	0	0		0	2	0	0	1	0		0	0	0	0	0	0		0	0	0	0	1	0
	Otu00189	HWI-M02808_49_AEBFW_1_1103_17771_4027	AC-GA-AG-GGG--GCT-A-GC-G-T-T--GC-T-CGG-AA-TGA-C-T-GG-GC--GT-AAA-GG-GC-GC-G-TA-G-G-C-GG-T-TT-A-C-A--CA-G-T-C-A-G-A-T-G--TG-A-AA-TT-C-C-AG-G-G-CT-T-AA-C-C-T-T-G-G-G-G-C-T-G--C-A-T-TT-GA-T-AC-G-T-G--TA--G-A-C--T-A-G-A-G-T-G--T-GA--GA-G-A--G-G-GT---TG-T--GG--A--ATT----C-C-C-A-GT--GT-AG-AGGT-G-AAA-TTCGT-AGAT-A-TTG-G-G-A-A-G-A-AC-A-CC---GGT--G-GC-GAA-G-GC-G-G-C-CCC-CTG-G--AC-G-AA-G-AC-T-GACGC-T-C-A-GG-…	Bacteria(100);"Proteobacteria"(100);Alphaproteobacteria(100);Rhodospirillales(100);Acetobacteraceae(100);Asaia(91);Asaia_unclassified(91);Asaia_unclassified_unclassified(91);		0	0	0	0	0		0	0	0	0	0		0	1	5	4	0	0		0	0	0	0	1	4		0	0	0	0	0	0		0	0	0	0	2	0
	Otu00190	HWI-M02808_49_AEBFW_1_1103_20430_7738	AC-AG-GG-GAT--GCG-A-GC-G-T-T--AT-C-CGG-AA-TCA-T-T-GG-GC--GT-AAA-GC-GT-TT-G-TA-G-G-T-GG-A-TA-T-G-T--AA-G-T-C-T-T-T-T-G--TT-A-AA-GA-G-T-TA-G-G-CT-T-AA-C-C-T-A-A-A-A-G-A-T-G--C-A-A-AG-GA-A-AC-T-A-C--AT--A-T-C--T-T-G-A-G-T-C--T-GG--TA-G-G--G-G-TC---AA-G--GG--A--ATT----T-C-C-A-GT--GG-AG-CGGT-G-AAA-TGCGT-AGAG-A-TTG-G-A-A-A-G-A-AC-A-CC---AAA--A-GC-GAA-G-GC-A-C-T-TGA-CTG-G--GC-C-AT-G-AC-T-GACAC-T-C-A-GA-…	Bacteria(100);Bacteria_unclassified(100);Bacteria_unclassified(100);Bacteria_unclassified(100);Bacteria_unclassified(100);Bacteria_unclassified(100);Bacteria_unclassified(100);Bacteria_unclassified_unclassified(100);		0	0	0	0	0		0	0	0	0	0		0	0	0	0	0	0		0	0	0	0	0	0		0	0	0	0	0	0		0	0	17	0	0	0
	Otu00191	HWI-M02808_49_AEBFW_1_1104_17489_16936	AC-GA-GT-GCC--TCA-A-GC-G-T-T--AT-C-CGG-AA-TCA-T-T-GG-GC--GT-AAA-GG-GT-GT-G-TA-G-G-T-TG-T-TT-T-G-T--TA-G-T-C-T-C-T-T-G--TT-A-AA-TT-C-T-TC-G-G-CT-C-AA-C-C-G-G-G-G-A-C-C-T-G--C-A-A-GG-GA-A-AC-G-G-C--AA--G-ACTT-T-A-G-A-G-G-G--T-GC--GA-G-G--G-G-TC---TG-T--GG--A--ACT----C-T-A-G-GT--GT-AG-CGGT-G-AAA-TGCGT-TGAT-A-TCT-A-G-G-G-G-A-AC-A-CC---AAA--A-GC-GAA-G-GC-A-G-C-AGA-CTG-G--AG-C-AT-T-CC-T-GACAC-T-G-A-AA-…	Bacteria(100);Bacteria_unclassified(100);Bacteria_unclassified(100);Bacteria_unclassified(100);Bacteria_unclassified(100);Bacteria_unclassified(100);Bacteria_unclassified(100);Bacteria_unclassified_unclassified(100);		0	0	0	0	0		0	0	0	0	0		0	0	0	0	0	0		0	0	0	0	0	0		0	0	0	0	0	0		0	17	0	0	0	0
	Otu00192	HWI-M02808_49_AEBFW_1_1101_19523_23549	AC-AG-AA-TCC--CCG-A-GC-G-T-T--AC-C-CGG-AT-TTA-T-T-GG-GC--GT-AAA-GG-GT-TC-G-TA-G-G-T-GG-T-CA-A-G-T--AA-G-T-T-G-A-A-A-G--TT-A-AA-ACTC-A-TC-G-G-CT-T-AA-C-C-T-T-T-G-A-G-G-T-G--C-T-T-TC-AA-T-AC-T-G-C--TA--G-A-C--T-A-A-A-G-G-A--T-GT--TA-G-G--G-G-TG---AA-C--GG--A--ACC----G-A-C-G-GA--GT-AG-GGGT-G-AAA-TCCGT-TGAT-A-TCG-T-C-G-G-G-A-AC-A-CC---AAA--A-GC-GAA-G-GC-A-G-T-TCA-CTA-G--GA-C-AA-T-CC-T-GACAC-T-G-A-GG-…	Bacteria(100);Bacteria_unclassified(100);Bacteria_unclassified(100);Bacteria_unclassified(100);Bacteria_unclassified(100);Bacteria_unclassified(100);Bacteria_unclassified(100);Bacteria_unclassified_unclassified(100);		0	0	0	0	0		14	0	0	0	0		0	0	0	0	0	0		0	0	0	0	0	0		0	0	0	0	3	0		0	0	0	0	0	0
	Otu00193	HWI-M02808_49_AEBFW_1_1103_14256_16932	AC-GA-AG-GGT--GCA-A-GC-G-T-T--AA-T-CGG-AA-TTA-C-T-GG-GC--GT-AAA-GC-GC-GC-G-TA-G-G-T-GG-T-TC-G-T-T--AA-G-T-T-G-G-A-T-G--TG-A-AA-GC-C-C-CG-G-G-CT-C-AA-C-C-T-G-G-G-A-A-C-T-G--C-A-T-CC-AA-A-AC-T-G-G--CG--A-G-C--T-A-G-A-G-T-A--T-GG--CA-G-A--G-G-GT---GG-T--GG--A--ATT----T-C-C-T-GT--GT-AG-CGGT-G-AAA-TGCGT-AGAT-A-TAG-G-A-A-G-G-A-AC-A-CC---AGT--G-GC-GAA-G-GC-G-A-C-CAC-CTG-G--GC-T-AA-T-AC-T-GACAC-T-G-A-GG-…	Bacteria(100);"Proteobacteria"(100);Gammaproteobacteria(100);Pseudomonadales(100);Pseudomonadaceae(100);Pseudomonas(100);Pseudomonas_unclassified(100);Pseudomonas_unclassified_unclassified(100);		0	0	0	0	0		0	0	0	0	0		0	0	0	0	0	0		0	0	0	0	0	0		0	17	0	0	0	0		0	0	0	0	0	0
	Otu00194	HWI-M02808_49_AEBFW_1_1105_14089_22771	AC-GA-GA-GGC--CCA-A-GC-G-T-T--GT-C-CGG-AT-TAA-C-T-GG-GC--GT-AAA-GG-GT-GT-G-TA-G-G-G-GG-T-TT-A-G-T--TA-G-T-C-C-T-G-T-T--TG-A-AA-TC-T-C-CC-G-G-CT-T-AA-C-C-G-G-G-A-A-C-A-C-G--G-A-T-GG-GA-A-AC-G-G-C--TA--G-ACT--T---G-A-G-G-G--T-GC--GA-G-A--G-G-CA---TA-T--GG--A--ACT----C-A-T-G-GT--GG-AG-GGGT-G-AAA-TCCGT-AGAT-A-TCA-T-G-G-G-G-A-AC-A-CC---AAA--G-GC-GAA-G-GC-A-A-T-ATG-CTG-G--CG-C-AC-A-CC-T-GACCC-T-G-A-AA-…	Bacteria(100);Bacteria_unclassified(100);Bacteria_unclassified(100);Bacteria_unclassified(100);Bacteria_unclassified(100);Bacteria_unclassified(100);Bacteria_unclassified(100);Bacteria_unclassified_unclassified(100);		0	0	0	0	0		0	0	0	0	0		0	0	0	0	0	0		0	0	0	0	0	0		0	0	0	0	0	0		0	17	0	0	0	0
	Otu00195	HWI-M02808_49_AEBFW_1_1106_26429_15238	AC-GG-AG-GGT--GCA-A-GC-G-T-T--GT-T-CGG-AA-TTA-T-T-GG-GC--GT-AAA-GC-GT-GT-C-TA-G-G-C-GG-G-AC-C-A-T--AA-G-T-C-A-G-G-T-G--TG-A-AA-GA-T-C-CA-G-G-CT-C-AA-C-T-T-G-G-A-A-A-T-T-G--C-G-C-TT-GA-T-AC-T-G-T--GG--T-T-C--T-T-G-A-G-T-A--A-TG--GA-G-A--G-G-TG---GG-C--GG--A--ATA----C-C-A-G-GT--GT-AG-CAGT-G-AAA-TGCGT-AGAT-A-TCT-G-G-T-G-G-A-AC-A-CC---GGA--G-GC-GAA-G-GC-G-G-C-TCA-CTG-G--CC-A-TT-T-AC-T-GACGC-T-G-A-AA-…	Bacteria(100);Bacteria_unclassified(100);Bacteria_unclassified(100);Bacteria_unclassified(100);Bacteria_unclassified(100);Bacteria_unclassified(100);Bacteria_unclassified(100);Bacteria_unclassified_unclassified(100);		0	0	0	0	0		0	0	0	0	0		0	0	0	0	0	0		0	0	0	0	0	0		0	0	0	0	0	0		0	17	0	0	0	0
	Otu00196	HWI-M02808_49_AEBFW_1_1101_22741_26150	AC-GT-AG-GGT--GCA-A-GC-G-T-T--GT-T-CGG-AA-TTA-T-T-GG-GC--GT-AAA-GC-GT-AC-G-TA-G-G-C-GG-G-TC-A-G-T--AA-G-T-C-G-G-A-T-G--TG-A-AA-GC-C-C-TG-A-G-CT-T-AA-C-T-C-G-G-G-A-A-T-T-G--C-A-T-TC-GA-A-AC-T-G-C--CG--A-T-C--T-T-G-A-A-T-G--C-TT--GA-G-A--G-G-AT---GG-T--GG--A--ATT----C-C-A-G-GT--GT-AG-AAGT-G-AAA-TTCGT-AGAT-A-TCT-G-G-A-G-G-A-AC-A-TC---CGA--G-GC-GAA-G-GC-G-G-C-CAT-CTG-G--CA-A-GA-C-AT-T-GACGC-T-G-A-GG-…	Bacteria(100);"Proteobacteria"(100);"Proteobacteria"_unclassified(100);"Proteobacteria"_unclassified(100);"Proteobacteria"_unclassified(100);"Proteobacteria"_unclassified(100);"Proteobacteria"_unclassified(100);"Proteobacteria"_unclassified_unclassified(100);		0	0	0	0	0		0	0	0	0	0		0	0	0	0	0	0		0	0	0	0	0	0		0	0	0	0	0	0		0	17	0	0	0	0
	Otu00197	HWI-M02808_49_AEBFW_1_1108_8140_13088	AC-GT-AG-GTG--GCA-A-GC-G-T-T--AT-C-CGG-AT-TTA-T-T-GG-GT--TT-AAA-GG-GT-GC-G-TA-G-G-C-GG-C-TT-A-A-T--AA-G-T-C-A-G-T-G-G--TT-A-AA-GG-T-A-GC-A-G-CT-T-AA-C-T-G-T-T-T-T-ACA-T-G--C-C-A-CT-GA-T-AC-T-G-C--TA--A-G-C--T-T-G-A-G-T-T--G-AC--AG-A-A--G-G-CA---GA-T--AG--A--ATT----T-C-T-G-GT--GT-AG-CGGT-G-AAA-TGCTT-AGAT-A-CCA-G-A-A-G-G-A-AT-A-CC---GAT--T-GC-GAA-G-GC-A-G-T-CTG-CTG-C--AG-T-CA-C-AC-T-GACGC-T-G-A-GG-…	Bacteria(100);"Bacteroidetes"(100);"Sphingobacteria"(100);"Sphingobacteriales"(100);Cytophagaceae(100);Emticicia(100);Emticicia_unclassified(100);Emticicia_unclassified_unclassified(100);		0	0	0	0	0		0	0	0	17	0		0	0	0	0	0	0		0	0	0	0	0	0		0	0	0	0	0	0		0	0	0	0	0	0
	Otu00198	HWI-M02808_49_AEBFW_1_1101_22256_12846	AC-AG-AG-GGT--GCA-A-GC-G-T-T--AT-C-CGG-AT-TTA-T-T-GG-GC--GT-AAA-GC-GTTTC-G-TA-G-G-C-GG-T-TT-A-G-T--AA-G-T-T-A-A-A-T-T--TC-A-AA-GA-C-C-AG-G-G-CT-T-AA-C-C-C-G-G-G-G-A-A-G-G--G-A-T-TT-AA-T-AC-T-G-C--TA--G-A-C--T-T-G-A-G-A-A--T-TT--TA-G-G--G-G-CA---AT-C--GG--A--ACT----G-T-T-G-GT--GT-AG-GGGT-G-AAA-TCCGT-TGAT-A-TCA-A-C-A-G-G-A-AC-G-TC---AAG--G-GC-GTA-G-GC-A-G-A-TTG-CTG-G--GA-A-AT-T-TC-T-GACGC-T-G-A-GG-…	Bacteria(100);Bacteria_unclassified(100);Bacteria_unclassified(100);Bacteria_unclassified(100);Bacteria_unclassified(100);Bacteria_unclassified(100);Bacteria_unclassified(100);Bacteria_unclassified_unclassified(100);		0	0	0	0	0		0	0	0	0	0		0	0	11	0	0	0		0	0	0	0	0	0		0	0	0	2	0	0		0	0	0	0	4	0
	Otu00199	HWI-M02808_49_AEBFW_1_1104_29108_19221	AC-GT-AG-GGT--GCA-G-GC-G-T-T--AA-T-CGG-AA-TTA-C-T-GG-GC--GT-AAA-GC-GT-GC-G-CA-G-G-C-GG-T-TT-G-C-T--AA-G-A-C-A-G-A-T-G--TG-A-AA-TC-C-C-CG-G-G-CT-T-AA-C-C-T-G-G-G-A-A-C-T-G--C-G-T-TT-GT-A-AC-T-G-G--CA--A-G-C--T-A-G-A-G-T-G--T-GG--CA-G-A--G-G-GG---GG-T--AG--A--ATT----C-C-A-G-GT--GT-AG-CAGT-G-AAA-TGCGT-AGAT-A-TCT-G-G-A-G-G-A-AT-A-CC---GAT--G-GC-GAA-G-GC-A-G-C-CCC-CTG-G--GT-T-AA-C-AC-T-GACGC-T-C-A-TG-…	Bacteria(100);"Proteobacteria"(100);Betaproteobacteria(100);Betaproteobacteria_unclassified(100);Betaproteobacteria_unclassified(100);Betaproteobacteria_unclassified(100);Betaproteobacteria_unclassified(100);Betaproteobacteria_unclassified_unclassified(100);		0	0	0	0	0		0	17	0	0	0		0	0	0	0	0	0		0	0	0	0	0	0		0	0	0	0	0	0		0	0	0	0	0	0
	Otu00200	HWI-M02808_49_AEBFW_1_1102_14543_13141	AC-GG-AG-GAT--CCG-A-GC-G-T-T--AT-C-CGG-AT-TTA-T-T-GG-GT--TT-AAA-GG-GT-GC-G-TA-G-G-C-GG-A-CC-T-G-T--AA-G-T-C-A-G-T-G-G--TG-A-AA-GT-T-T-GC-G-G-CT-C-AA-C-C-G-T-A-A-A-A-T-T-G--C-C-A-TT-GA-A-AC-T-A-C--CG--G-T-C--T-T-G-A-G-T-G--T-AA--AT-G-A--G-G-TA---GG-C--GG--A--ATG----T-G-T-T-GT--GT-AG-CGGT-G-AAA-TGCTT-AGAT-A-TAA-C-A-C-A-G-A-AC-A-CC---AAT--T-GC-GAA-G-GC-A-G-C-TTA-CTA-G--GA-T-AC-A-AC-T-GACGC-T-G-A-GG-…	Bacteria(100);"Bacteroidetes"(100);"Bacteroidia"(100);"Bacteroidales"(100);"Porphyromonadaceae"(100);Paludibacter(100);Paludibacter_unclassified(100);Paludibacter_unclassified_unclassified(100);		0	0	0	0	0		0	0	0	0	0		0	0	0	0	0	0		0	0	0	0	0	0		0	16	0	0	0	0		0	0	0	0	0	0
	Otu00201	HWI-M02808_49_AEBFW_1_1104_19126_22565	AC-AG-AG-GGT--GCA-A-AC-G-T-T--GC-T-CGG-AA-TTA-C-T-GG-GC--GT-AAA-GC-GC-GT-G-TA-G-G-C-GG-T-TC-G-T-T--AA-G-T-C-G-T-C-T-G--TG-A-AA-GC-C-C-AT-G-G-CT-C-AA-C-C-A-T-G-G-A-A-G-T-G--C-A-G-CC-GA-T-AC-T-G-G--CA--A-A-C--T-T-G-A-G-T-T--C-TG--GA-G-A--G-G-GT---GG-C--GG--A--ATT----C-C-C-A-GT--GT-AG-AGGT-G-AAA-TTCGT-AGAT-A-TTG-G-G-A-G-G-A-AC-A-CC---GGT--G-GC-GAA-G-GC-G-G-C-CAC-CTG-G--AC-A-GA-T-AC-T-GACGC-T-G-A-GA-…	Bacteria(100);"Proteobacteria"(100);"Proteobacteria"_unclassified(100);"Proteobacteria"_unclassified(100);"Proteobacteria"_unclassified(100);"Proteobacteria"_unclassified(100);"Proteobacteria"_unclassified(100);"Proteobacteria"_unclassified_unclassified(100);		0	0	0	0	0		0	0	0	0	0		0	0	0	0	0	0		0	0	0	0	0	0		0	0	0	0	0	0		0	0	16	0	0	0
	Otu00202	HWI-M02808_49_AEBFW_1_1102_15490_13246	AC-GG-AG-GGT--GCA-A-GC-G-T-T--AT-C-CGG-AT-TTA-C-T-GG-GT--TT-AAA-GG-GT-GC-G-TA-G-G-C-GG-A-GG-A-T-T--AA-G-T-C-A-G-A-T-G--TG-A-AA-GC-T-T-GC-A-G-CT-C-AA-C-T-G-T-A-A-G-A-T-T-G--C-G-T-TT-GA-T-AC-T-G-G--TC--T-T-C--T-T-G-A-A-T-T--T-GG--TA-G-A--A-G-TG---GG-C--GG--A--ATA----A-A-T-C-AT--GT-AG-CGGT-G-AAA-TGCAT-AGAT-A-TGA-T-T-T-A-G-A-AC-A-CC---GAT--T-GC-GAA-G-GC-A-G-C-TCG-CTA-T--GT-C-AA-T-AT-T-GACGC-T-G-A-GG-…	Bacteria(100);"Bacteroidetes"(100);"Bacteroidetes"_unclassified(100);"Bacteroidetes"_unclassified(100);"Bacteroidetes"_unclassified(100);"Bacteroidetes"_unclassified(100);"Bacteroidetes"_unclassified(100);"Bacteroidetes"_unclassified_unclassified(100);		0	0	0	0	0		0	0	0	0	0		0	0	0	0	0	0		0	0	0	0	0	0		0	0	0	0	0	0		0	0	0	0	0	16
	Otu00203	HWI-M02808_49_AEBFW_1_1102_18988_13413	AC-AG-AG-GGT--GCG-A-GC-G-T-T--AA-T-CGG-AT-TTA-C-T-GG-GC--GT-AAA-GC-GT-GC-G-TA-G-G-C-GG-C-TT-T-T-T--AA-G-T-C-G-G-A-T-G--TG-A-AA-TC-C-C-CG-A-G-CT-T-AA-C-T-T-G-G-G-A-A-T-T-G--C-A-T-TC-GA-T-AC-T-G-G--GA--A-G-C--T-A-G-A-G-T-A--T-GG--GA-G-A--G-G-AT---GG-T--AG--A--ATT----C-T-A-G-GT--GT-AG-CGGT-G-AAA-TGCGT-AGAG-A-TCT-G-G-A-G-G-A-AT-A-CC---GAT--G-GC-GAA-G-GC-A-G-C-CAT-CTG-G--CC-T-AA-T-AC-T-GACGC-T-G-A-GG-…	Bacteria(100);"Proteobacteria"(100);Gammaproteobacteria(100);Pseudomonadales(100);Moraxellaceae(100);Acinetobacter(100);Acinetobacter_unclassified(100);Acinetobacter_unclassified_unclassified(100);		0	2	0	0	0		0	0	0	0	0		0	0	0	0	0	0		0	0	1	9	0	0		1	0	0	0	0	3		0	0	0	0	0	0
	Otu00204	HWI-M02808_49_AEBFW_1_1109_10158_13428	AC-GA-GA-GCC--TCG-A-GC-G-T-T--AT-C-CGG-AA-TTA-T-T-GG-GC--GT-AAA-GG-GT-GC-G-TA-G-G-T-TG-T-TC-T-G-T--TA-G-T-C-T-T-T-T-G--TC-A-AA-GC-C-C-CG-A-G-CT-T-AA-C-T-T-G-G-G-A-T-A-C-G--C-G-A-AA-GA-A-AC-G-G-C--AG--A-A-C--T-T-G-A-A-A-G--T-GC--GA-G-A--G-G-TG---TA-C--GG--A--ACT----C-A-T-G-GT--GT-AG-GGGT-G-AAA-TCCGT-TGAT-A-TCA-T-G-G-G-G-A-AC-A-CC---AAA--T-GC-GAA-G-GC-A-G-T-ACA-CTG-G--CG-C-AT-A-TT-T-GACAC-T-G-A--AG…	Bacteria(100);Bacteria_unclassified(100);Bacteria_unclassified(100);Bacteria_unclassified(100);Bacteria_unclassified(100);Bacteria_unclassified(100);Bacteria_unclassified(100);Bacteria_unclassified_unclassified(100);		0	0	0	0	0		0	0	0	0	0		0	0	0	0	0	0		0	0	0	0	0	0		0	0	0	0	0	0		0	0	0	16	0	0
	Otu00205	HWI-M02808_49_AEBFW_1_1101_27421_15571	AC-GA-GT-GCT--TCA-A-GC-G-T-T--AT-C-CGG-AA-TCA-T-T-GG-GC--GT-AAA-GG-GT-GT-G-TA-G-G-T-GG-T-TG-T-A-T--TA-G-T-C-T-C-G-C-G--TT-A-AA-TC-T-T-CC-G-G-CT-C-AA-C-C-G-G-G-A-G-G-C-T-G--C-G-T-GG-GA-A-AC-G-G-T--AC--G-ACT--G-A-G-A-G-G-A--C-GG--CA-G-A--G-G-TT---TC-T--GG--A--ACT----C-A-T-G-GT--GT-AG-CGGT-G-AAA-TGCGT-TGAT-A-TCA-T-G-G-G-G-A-AC-A-CC---GAA--A-GC-GAA-G-GC-A-A-G-AAA-CTG-G--GC-C-GC-T-CC-T-GACAC-T-G-A-AA-…	Bacteria(100);Bacteria_unclassified(100);Bacteria_unclassified(100);Bacteria_unclassified(100);Bacteria_unclassified(100);Bacteria_unclassified(100);Bacteria_unclassified(100);Bacteria_unclassified_unclassified(100);		0	0	0	0	0		0	0	0	0	0		0	0	0	0	0	0		0	0	0	0	0	0		0	0	0	0	0	0		0	16	0	0	0	0
	Otu00206	HWI-M02808_49_AEBFW_1_1114_26750_19744	AC-AG-AG-GGT--GCA-A-GC-G-T-T--AA-T-CGG-AA-TTA-C-T-GG-GC--GT-AAA-GC-GC-GC-G-TA-G-G-T-GG-T-TC-G-T-T--AA-G-T-T-G-G-A-T-G--TG-A-AA-TC-C-C-CG-G-G-CT-C-AA-C-C-T-G-G-G-A-A-C-T-G--C-A-T-TT-GA-A-AC-T-G-G--CA--A-G-C--T-A-G-A-G-T-C--T-CG--TA-G-A--G-G-GG---GG-T--AG--A--ATT----C-C-A-G-GT--GT-AG-CGGT-G-AAA-TGCAT-AGAT-A-TAG-G-A-A-G-G-A-AC-A-CC---AGT--G-GC-GAA-G-GC-G-A-C-CAC-CTG-G--AC-T-GA-T-AC-T-GACAC-T-G-A-GG-…	Bacteria(100);"Proteobacteria"(100);Gammaproteobacteria(100);Gammaproteobacteria_unclassified(100);Gammaproteobacteria_unclassified(100);Gammaproteobacteria_unclassified(100);Gammaproteobacteria_unclassified(100);Gammaproteobacteria_unclassified_unclassified(100);		0	0	0	0	0		0	0	0	0	0		0	0	0	0	0	5		0	4	4	0	0	3		0	0	0	0	0	0		0	0	0	0	0	0
	Otu00207	HWI-M02808_49_AEBFW_1_1103_15430_27111	AC-AG-AG-GCT--CCA-A-GC-A-T-T--AC-C-CGG-AA-TCA-C-T-GG-GC--GT-AAA-GG-GT-GT-C-TA-G-G-C-GG-C-CA-T-A-T--TA-G-T-C-T-C-C-C-G--TT-A-AA-TC-T-A-TG-G-G-CT-C-AA-C-C-T-G-T-A-G-C-G-T-G--C-G-G-GG-GA-A-AC-G-G-T--AT--G-G-C--T-C-G-A-G-G-G--C-GT--AA-G-A--G-G-TG---CA-T--GG--A--ACT----C-A-T-G-GT--GG-AG-GGGT-G-AAA-TCCGT-TGAT-A-TCA-T-G-G-G-G-A-AC-A-CC---AAA--G-GC-GAA-G-GC-A-A-T-GCA-CTG-G--TA-C-GT-T-CC-T-GACGC-T-C-A-AA-…	Bacteria(100);Bacteria_unclassified(100);Bacteria_unclassified(100);Bacteria_unclassified(100);Bacteria_unclassified(100);Bacteria_unclassified(100);Bacteria_unclassified(100);Bacteria_unclassified_unclassified(100);		0	0	0	0	0		0	0	0	0	0		0	0	0	0	0	0		0	0	0	0	0	0		0	15	0	0	0	0		0	0	0	0	0	0
	Otu00208	HWI-M02808_49_AEBFW_1_2106_13444_4232	AC-GG-AG-GGT--GCA-A-GC-G-T-T--AA-T-CGG-AA-TTA-C-T-GG-GC--GT-AAA-GC-GC-AC-G-CA-G-G-C-GG-T-TT-G-T-T--AA-G-T-C-A-G-A-T-G--TG-A-AA-TC-C-C-CG-G-G-CT-C-AA-C-C-T-G-G-G-A-A-C-T-G--C-A-T-TT-GA-A-AC-T-G-G--CA--A-G-C--T-A-G-A-G-T-C--T-CG--TA-G-A--G-G-GG---GG-T--AG--A--ATT----C-C-A-G-GT--GT-AG-CGGT-G-AAA-TGCGT-AGAG-A-TCT-G-G-A-G-G-A-AT-C-CC---GGT--G-GC-GAA-G-GC-G-G-C-CCC-CTG-G--CC-G-AA-G-AC-T-GACGC-T-C-A-GG-…	Bacteria(100);"Proteobacteria"(100);Gammaproteobacteria(100);"Enterobacteriales"(100);Enterobacteriaceae(100);Enterobacteriaceae_unclassified(100);Enterobacteriaceae_unclassified(100);Enterobacteriaceae_unclassified_unclassified(100);		0	0	0	0	0		0	0	0	0	0		0	1	1	1	1	0		1	0	0	1	2	1		2	2	0	1	1	0		0	0	0	0	0	0
	Otu00209	HWI-M02808_49_AEBFW_1_1108_15817_6063	AC-GG-AG-GGT--GCA-A-GC-G-T-T--AA-T-CGG-AA-TTA-C-T-GG-GC--GT-AAA-GC-GC-AC-G-CA-G-G-C-GG-T-TT-G-T-T--AA-G-T-C-A-G-A-T-G--TG-A-AA-TC-C-C-CG-G-G-CT-C-AA-C-C-T-G-G-G-A-A-C-T-G--C-A-T-TT-GA-A-AC-T-G-G--CA--A-G-C--T-A-G-A-G-T-C--T-CG--TA-G-A--G-G-GG---GG-T--AG--A--ATT----C-C-A-G-GT--GT-AG-CGGT-G-AAA-TGCGT-AGAG-A-TCT-G-G-A-G-G-A-CT-C-CC---GGT--G-GC-GAA-G-GC-G-G-C-CCC-CTG-G--CC-G-AA-G-TC-T-GACGC-T-C-A-GG-…	Bacteria(100);"Proteobacteria"(100);Gammaproteobacteria(100);"Enterobacteriales"(100);Enterobacteriaceae(100);Enterobacteriaceae_unclassified(100);Enterobacteriaceae_unclassified(100);Enterobacteriaceae_unclassified_unclassified(100);		0	0	0	0	0		0	0	0	0	0		0	0	2	2	0	0		0	3	0	2	0	1		2	0	0	0	0	1		0	0	0	0	2	0
	Otu00210	HWI-M02808_49_AEBFW_1_1107_18331_5606	AC-GG-AG-GGA--GCA-A-GC-G-T-T--AA-T-CGG-AA-TTA-C-T-GG-GC--GT-AAA-GC-GC-AC-G-CA-G-G-C-GG-T-TT-G-T-T--AA-G-T-C-A-G-A-T-G--TG-A-AA-TC-C-C-CG-G-G-CT-C-AA-C-C-T-G-G-G-A-A-C-T-G--C-A-T-TT-GA-A-AC-T-G-G--CA--A-G-C--T-A-G-A-G-T-C--T-CG--TA-G-A--G-G-GG---GG-T--AG--A--ATT----C-C-A-G-GT--GT-AG-CGGT-G-AAA-TGCGT-AGAG-A-TCT-G-G-A-G-G-A-AT-A-CC---GGT--G-GC-GAA-G-GC-G-G-C-CCC-CTG-G--CC-G-AA-T-AC-T-GACGC-T-C-A-GG-…	Bacteria(100);"Proteobacteria"(100);Gammaproteobacteria(100);"Enterobacteriales"(100);Enterobacteriaceae(100);Enterobacteriaceae_unclassified(100);Enterobacteriaceae_unclassified(100);Enterobacteriaceae_unclassified_unclassified(100);		0	0	0	0	0		0	0	0	0	0		1	6	1	0	0	0		1	0	0	1	0	5		0	0	0	0	0	0		0	0	0	0	0	0
	Otu00211	HWI-M02808_49_AEBFW_1_1102_6272_6615	AC-GT-AG-GGG--GCA-A-GC-G-T-T--GT-C-CGG-AT-TTA-T-T-GG-GC--GT-AAA-GA-GC-GT-G-TA-G-G-C-GG-C-CA-G-G-T--AG-G-T-C-G-G-T-T-G--TG-A-AA-AC-T-G-GA-G-G-CT-T-AA-C-C-T-T-C-A-G-A-C-G-T--C-G-A-CC-GA-A-AC-C-C-C--CT--G-G-C--T-A-G-A-G-T-C--C-GG--AA-G-A--G-G-AG---AG-T--GG--A--ATT----C-C-T-G-GT--GT-AG-CGGT-G-AAA-TGCGC-AGAT-A-TCA-G-G-A-A-G-A-AC-A-CC---CGT--G-GC-GAA-G-GC-G-G-C-TCT-CTG-G--GA-C-GG-T-AC-T-GACGC-T-G-A-GA-…	Bacteria(100);Bacteria_unclassified(100);Bacteria_unclassified(100);Bacteria_unclassified(100);Bacteria_unclassified(100);Bacteria_unclassified(100);Bacteria_unclassified(100);Bacteria_unclassified_unclassified(100);		0	0	0	0	0		15	0	0	0	0		0	0	0	0	0	0		0	0	0	0	0	0		0	0	0	0	0	0		0	0	0	0	0	0
	Otu00212	HWI-M02808_49_AEBFW_1_1103_19693_15824	AC-GT-AG-GGT--ACA-A-GC-G-T-T--GT-C-CGG-AA-TTA-T-T-GG-GC--GT-AAA-GA-GC-TC-G-TA-G-G-T-GG-T-CT-G-T-C--AC-G-T-C-T-G-C-T-G--TG-G-AA-AC-G-C-AA-G-G-CT-C-AA-C-C-T-T-G-C-G-C-G-T-G--C-A-G-TG-GG-T-AC-G-G-G--CG--G-A-C--T-A-G-A-G-T-G--C-AG--TA-G-G--G-G-AG---TC-T--GG--A--ATT----C-C-T-G-GT--GT-AG-CGGT-G-AAA-TGCGC-AGAT-A-TCA-G-G-A-G-G-A-AC-A-CC---GGT--G-GC-GAA-G-GC-G-G-G-ACT-CTG-G--GC-T-GT-A-AC-T-GACGC-T-G-A-GG-…	Bacteria(100);"Actinobacteria"(100);Actinobacteria(100);Actinomycetales(100);Brevibacteriaceae(100);Brevibacterium(100);Brevibacterium_unclassified(100);Brevibacterium_unclassified_unclassified(100);		0	0	0	0	0		0	0	15	0	0		0	0	0	0	0	0		0	0	0	0	0	0		0	0	0	0	0	0		0	0	0	0	0	0
	Otu00213	HWI-M02808_49_AEBFW_1_1102_6368_13922	AC-AG-AG-GGT--GCA-A-GC-G-T-T--GC-T-CGG-AA-TTA-T-T-GG-GC--GT-AAA-GG-GC-AG-G-TA-G-G-T-GG-T-CT-C-G-T--TT-G-T-C-T-GAG---G--TG-A-AAGCC-C---CG-A-G-CT-T-AA-C-T-T-G-G-G-A-A-G-T-G--C-C-T-CG-GA-A-AC-G-G-C--GA--G-A-C--T-A-G-A-G-T-C--T-TG--GA-G-A--G-G-GT---CG-C--GG--A--ATA----C-C-C-G-GT--GT-AG-CGGT-G-AAA-TGCGT-AGAG-A-TCG-G-G-T-G-G-A-AT-A-CC---AGA--G-GC-G-AAG-GC-G-G-C-GAC-CTG-G--AC-A-AG-A-GC-T-GACAC-T-C-A-AC-…	Bacteria(100);Bacteria_unclassified(100);Bacteria_unclassified(100);Bacteria_unclassified(100);Bacteria_unclassified(100);Bacteria_unclassified(100);Bacteria_unclassified(100);Bacteria_unclassified_unclassified(100);		0	0	0	0	0		0	0	0	0	0		0	0	0	0	0	0		0	0	0	0	0	0		0	0	0	0	0	0		0	0	15	0	0	0
	Otu00214	HWI-M02808_49_AEBFW_1_1102_26137_14193	AC-GG-AG-GAT--GCG-A-GC-G-T-T--AT-C-CGG-AT-TCA-T-T-GG-GT--TT-AAA-GG-GT-GC-G-TA-G-G-C-GG-C-TT-T-T-T--AA-G-T-C-A-G-T-G-G--TG-A-AA-TC-T-T-GC-C-G-CT-T-AA-C-G-G-T-A-A-A-A-T-T-G--C-C-A-TT-GA-T-AC-T-G-A--TA--A-G-C--T-T-G-A-G-T-A--C-AA--TT-G-A--G-G-TA---AG-C--GG--A--ATG----T-G-T-A-GT--GT-AG-CGGT-G-AAA-TGCTT-AGAT-A-TTA-C-A-C-A-G-A-AC-A-CC---GAT--T-GC-GAA-G-GC-AG--C-TTA-CTA-A--AC-T-GT-T-AC-T-GACGC-T-G-A-TG-…	Bacteria(100);"Bacteroidetes"(100);"Bacteroidetes"_unclassified(100);"Bacteroidetes"_unclassified(100);"Bacteroidetes"_unclassified(100);"Bacteroidetes"_unclassified(100);"Bacteroidetes"_unclassified(100);"Bacteroidetes"_unclassified_unclassified(100);		0	0	0	0	0		0	0	0	0	0		0	0	0	0	0	0		0	0	0	0	0	0		0	0	0	0	0	0		15	0	0	0	0	0
	Otu00215	HWI-M02808_49_AEBFW_1_1102_9492_13595	AC-GA-AG-GGT--GCA-A-GC-G-T-T--AA-T-CGG-AA-TTA-C-T-GG-GC--GT-AAA-GC-GC-GC-G-TA-G-G-T-GG-C-TT-G-A-T--AA-G-T-T-G-G-A-T-G--TG-A-AA-TC-C-C-CG-G-G-CT-C-AA-C-C-T-G-G-G-A-A-C-T-G--C-A-T-CC-AA-A-AC-T-G-T--CT--G-G-C--T-A-G-A-G-T-G--T-GG--TA-G-A--G-G-GT---AG-T--GG--A--ATT----T-C-C-A-GT--GT-AG-CGGT-G-AAA-TGCGT-AGAT-A-TTG-G-A-A-G-G-A-AC-A-CC---AGT--G-GC-GAA-G-GC-G-A-C-TAC-CTG-G--AC-T-AA-C-AC-T-GACAC-T-G-A-GG-…	Bacteria(100);"Proteobacteria"(100);Gammaproteobacteria(100);Pseudomonadales(100);Pseudomonadaceae(100);Pseudomonas(100);Pseudomonas_unclassified(100);Pseudomonas_unclassified_unclassified(100);		0	0	0	0	0		0	0	0	0	0		0	0	0	0	0	0		0	0	0	0	0	0		0	15	0	0	0	0		0	0	0	0	0	0
	Otu00216	HWI-M02808_49_AEBFW_1_1101_13247_6643	AC-AG-AG-GCC--CCG-A-GC-A-T-T--AT-C-CGG-AT-TTA-C-T-GG-GC--GT-AAA-GG-GT-GT-G-TA-G-G-T-GG-C-GT-A-A-T--TA-G-T-C-T-C-T-C-G--TT-A-AA-AC-C-C-AG-A-G-CT-T-AA-C-T-T-T-G-G-G-A-T-C-G--C-G-A-GG-GA-A-AC-G-G-T--TA--C-G-C--T-C-G-A-G-G-A--C-GC--GA-G-A--G-G-TA---TA-T--GG--A--ACT----C-A-T-G-GT--GT-AG-GGGT-G-AAA-TCCGT-TGAT-A-TCA-T-G-G-G-G-A-AC-A-CC---AAA--T-GC-GAA-G-GC-A-A-T-ATA-CTG-G--CG-C-GT-T-CC-T-GACAC-T-G-A--AA…	Bacteria(100);OD1(100);OD1_class_incertae_sedis(100);OD1_order_incertae_sedis(100);OD1_family_incertae_sedis(100);OD1_genus_incertae_sedis(100);OD1_genus_incertae_sedis_unclassified(100);OD1_genus_incertae_sedis_unclassified_unclassified(100);		0	0	0	0	0		0	0	0	0	0		0	0	0	0	0	0		0	0	0	0	0	0		0	0	0	0	0	0		0	0	0	15	0	0
	Otu00217	HWI-M02808_49_AEBFW_1_1103_21780_19048	AC-GA-AG-GGT--GCT-A-GC-G-T-T--GT-T-CGG-AA-TGA-C-T-GG-GC--GT-AAA-GG-GC-GT-G-TA-G-G-C-GG-C-TT-T-G-T--GC-G-T-C-A-G-A-T-G--TG-A-AA-TC-C-C-TG-G-G-CT-T-AA-C-C-T-A-G-G-A-A-C-T-G--C-A-T-TT-GA-T-AC-G-G-C--AA--A-G-C--T-A-G-A-G-A-T--G-GA--TA-G-A--G-G-GT---AG-T--GG--A--ATT----G-C-G-A-GT--GT-AG-AGGT-G-AAA-TTCGT-AGAT-A-TTC-G-C-A-G-G-A-AC-A-CC---AGT--G-GC-GAA-G-GC-G-G-C-TAC-CTG-G--GT-C-CA-T-AC-T-GACGC-T-G-A-GG-…	Bacteria(100);"Proteobacteria"(100);Alphaproteobacteria(100);Alphaproteobacteria_unclassified(100);Alphaproteobacteria_unclassified(100);Alphaproteobacteria_unclassified(100);Alphaproteobacteria_unclassified(100);Alphaproteobacteria_unclassified_unclassified(100);		0	0	0	0	15		0	0	0	0	0		0	0	0	0	0	0		0	0	0	0	0	0		0	0	0	0	0	0		0	0	0	0	0	0
	Otu00218	HWI-M02808_49_AEBFW_1_2106_15999_4671	AC-GG-AG-GGA--GCA-A-GC-G-T-T--AA-T-CGG-AA-TTA-C-T-GG-GC--GT-AAA-GC-GC-AC-G-CA-G-G-C-GG-T-TT-G-T-T--AA-G-T-C-A-G-A-T-G--TG-A-AA-TC-C-C-CG-G-G-CT-C-AA-C-C-T-G-G-G-A-A-C-T-G--C-A-T-TT-GA-A-AC-T-G-G--CA--A-G-C--T-A-G-A-G-T-C--T-CG--TA-G-A--G-G-GG---GG-T--AG--A--ATT----C-C-A-G-GT--GT-AG-CGGT-G-AAA-TGCGT-AGAG-A-TCT-G-G-A-G-G-A-AT-C-CC---GGT--G-GC-GAA-G-GC-G-G-C-CCC-CTG-G--AC-G-AA-G-TC-T-GTCGC-T-C-A-GG-…	Bacteria(100);"Proteobacteria"(100);Gammaproteobacteria(100);"Enterobacteriales"(100);Enterobacteriaceae(100);Enterobacteriaceae_unclassified(100);Enterobacteriaceae_unclassified(100);Enterobacteriaceae_unclassified_unclassified(100);		0	1	0	0	0		0	0	0	0	0		2	2	0	1	0	0		0	0	1	1	2	4		0	0	0	0	0	0		0	0	0	0	0	0
	Otu00219	HWI-M02808_49_AEBFW_1_1106_20604_17666	AC-GT-AG-GGT--GCA-A-GC-G-T-T--AA-T-CGG-AA-TTA-C-T-GG-GC--GT-AAA-GC-GC-GC-G-TA-G-G-T-GG-T-TC-A-G-C--AA-G-T-T-G-G-A-T-G--TG-A-AA-GC-C-C-CG-G-G-CT-C-AA-C-C-T-G-G-G-A-A-C-T-G--C-A-T-CC-AA-A-AC-T-A-C--TG--G-G-C--T-A-G-A-G-T-A--C-GG--TA-G-A--G-G-GT---GG-T--GG--A--ATT----T-C-C-T-GT--GT-AG-CGGT-G-AAA-TGCGT-AGAT-A-TAG-G-A-A-G-G-A-AC-A-CC---AGT--G-GC-GAA-G-GC-G-A-C-CAC-CTG-G--AC-T-GA-T-AC-T-GACAC-T-G-A-GG-…	Bacteria(100);"Proteobacteria"(100);Gammaproteobacteria(100);Pseudomonadales(100);Pseudomonadaceae(100);Pseudomonadaceae_unclassified(67);Pseudomonadaceae_unclassified(67);Pseudomonadaceae_unclassified_unclassified(67);		10	0	0	0	0		0	4	0	0	0		0	0	0	0	0	0		0	0	0	0	0	0		0	0	0	0	0	0		0	0	0	0	0	0
	Otu00220	HWI-M02808_49_AEBFW_1_1110_12190_23503	AC-GA-AG-GAT--CCA-A-GC-G-T-T--GT-C-CGG-AT-TTA-C-T-GG-GT--TT-AAA-GG-GT-GC-G-TA-G-G-C-GG-A-AA-T-T-T--AA-G-T-C-A-G-T-G-G--TG-A-AA-TC-C-T-CC-C-G-CT-T-AA-C-G-G-G-A-G-A-A-C-T-G--C-C-A-TT-GA-A-AC-T-G-G--AT--T-T-C--T-T-G-A-A-T-A--T-GG--TT-G-A--G-G-TA---GA-T--GG--A--ATA----T-A-A-C-AT--GT-AG-CGGT-G-AAA-TGCTT-AGAT-A-TGT-T-A-T-A-G-A-AC-A-CC---GAT--T-GC-GAA-G-GC-A-G-T-CTG-CTA-A--GC-C-AT-G-AT-T-GACGC-T-G-A-GG-…	Bacteria(100);"Bacteroidetes"(100);"Sphingobacteria"(100);"Sphingobacteriales"(100);"Sphingobacteriales"_unclassified(100);"Sphingobacteriales"_unclassified(100);"Sphingobacteriales"_unclassified(100);"Sphingobacteriales"_unclassified_unclassified(100);		0	0	14	0	0		0	0	0	0	0		0	0	0	0	0	0		0	0	0	0	0	0		0	0	0	0	0	0		0	0	0	0	0	0
	Otu00221	HWI-M02808_49_AEBFW_1_1111_8101_22318	AC-AG-AG-GGT--GCA-A-GC-G-T-T--GT-T-CGG-AA-TTA-T-T-GG-GC--GT-AAA-GC-GC-GT-G-TA-G-G-C-GG-C-TT-T-G-C--AA-G-T-C-T-G-G-T-G--TG-A-AA-TC-C-C-TC-G-G-CT-T-AA-C-C-G-A-G-G-A-A-G-T-G--C-G-C-CA-GA-A-AC-T-G-C--AG--A-G-C--T-T-G-A-G-T-A--C-CG--GA-G-A--G-G-AT---GG-T--GG--A--ATT----C-C-C-C-AA--GT-AG-AGGT-G-AAA-TTCGT-AGAT-A-TGG-G-G-A-G-G-A-AC-A-CC---GGT--G-GC-GAA-G-GC-G-A-C-CAT-CTG-G--AC-G-GA-T-AC-T-GACGC-T-G-A-GA-…	Bacteria(100);"Proteobacteria"(100);Deltaproteobacteria(100);Myxococcales(100);Cystobacteraceae(100);Cystobacteraceae_unclassified(100);Cystobacteraceae_unclassified(100);Cystobacteraceae_unclassified_unclassified(100);		0	0	0	14	0		0	0	0	0	0		0	0	0	0	0	0		0	0	0	0	0	0		0	0	0	0	0	0		0	0	0	0	0	0
	Otu00222	HWI-M02808_49_AEBFW_1_1101_17003_10233	AC-GA-AG-GGG--GCT-A-GC-G-T-T--GC-T-CGG-AA-TGA-C-T-GG-GC--GT-AAA-GG-GC-GC-G-TA-G-G-C-GG-T-TT-A-C-A--CA-G-T-C-A-G-A-T-G--TG-A-AA-TT-C-C-AG-G-G-CT-T-AA-C-C-T-T-G-G-G-G-C-T-G--C-A-T-TT-GA-T-AC-G-T-G--AC--G-A-C--T-A-G-A-G-T-T--C-GA--GA-G-A--G-G-GT---TG-T--GG--A--ATT----T-C-C-A-GT--GT-AG-AGGT-G-AAA-TTCGT-AGAT-A-TTG-G-G-A-A-G-A-AC-A-CC---GGT--G-GC-GAA-G-GC-G-G-C-AAC-CTG-G--CT-C-GA-T-AC-T-GACGC-T-G-A-GG-…	Bacteria(100);"Proteobacteria"(100);Alphaproteobacteria(100);Rhodospirillales(100);Acetobacteraceae(100);Acetobacteraceae_unclassified(100);Acetobacteraceae_unclassified(100);Acetobacteraceae_unclassified_unclassified(100);		0	0	0	0	0		0	0	0	0	0		0	0	0	0	0	0		0	0	0	0	0	0		0	0	0	0	0	0		0	0	0	0	0	14
	Otu00223	HWI-M02808_49_AEBFW_1_2110_14572_2571	AC-GG-AG-GGG--GCA-A-GC-G-T-T--AA-T-CGG-AA-TTA-C-T-GG-GC--GT-AAA-GC-GC-AC-G-CA-G-G-C-GG-T-TT-G-T-T--AA-G-T-C-A-G-A-T-G--TG-A-AA-TC-C-C-CG-G-G-CT-C-AA-C-C-T-G-G-G-A-A-C-T-G--C-A-T-TT-GA-A-AC-T-G-G--CA--A-G-C--T-A-G-A-G-T-C--T-CG--TA-G-A--G-G-GG---GG-T--AG--A--ATT----C-C-A-G-GT--GT-AG-CGGT-G-AAA-TGCGT-AGAG-A-TCT-G-G-A-G-G-A-AT-A-CC---GGT--G-GC-GAA-G-GC-G-G-C-CCC-CTG-G--AC-G-AA-G-TC-T-GTCGC-T-C-A-GG-…	Bacteria(100);"Proteobacteria"(100);Gammaproteobacteria(100);"Enterobacteriales"(100);Enterobacteriaceae(100);Enterobacteriaceae_unclassified(100);Enterobacteriaceae_unclassified(100);Enterobacteriaceae_unclassified_unclassified(100);		0	0	0	0	0		0	0	0	1	0		1	2	0	0	2	4		0	0	0	0	0	0		0	1	0	0	0	0		0	0	0	1	2	0
	Otu00224	HWI-M02808_49_AEBFW_1_1114_21856_5631	AC-GG-AG-GGT--GCA-A-GC-G-T-T--AA-T-CGG-AA-TTA-C-T-AG-GC--GT-AAA-GC-GC-GC-G-TA-G-G-C-GG-T-TC-G-T-T--AA-G-T-T-G-G-A-T-G--TG-A-AA-TC-C-C-CG-G-G-CT-C-AA-C-C-T-G-G-G-A-A-C-T-G--C-A-T-TC-AA-A-AC-T-G-A--CG--A-G-C--T-A-G-A-G-T-A--T-GG--TA-G-A--G-G-GT---GG-T--GG--A--ATT----T-C-C-T-GT--GT-AG-CGGT-G-AAA-TGCGT-AGAG-A-TCT-G-G-A-G-G-A-AT-A-CC---GGT--G-GC-GAA-G-GC-G-G-C-CCC-CTG-G--AC-G-AA-G-AC-T-GACGC-T-C-A-GG-…	Bacteria(100);"Proteobacteria"(100);Gammaproteobacteria(100);Gammaproteobacteria_unclassified(100);Gammaproteobacteria_unclassified(100);Gammaproteobacteria_unclassified(100);Gammaproteobacteria_unclassified(100);Gammaproteobacteria_unclassified_unclassified(100);		0	0	0	0	0		0	0	0	0	0		0	2	0	3	4	0		0	3	1	0	0	0		0	0	0	0	1	0		0	0	0	0	0	0
	Otu00225	HWI-M02808_49_AEBFW_1_1102_13444_18695	AC-GT-AG-GTG--GCA-A-GC-G-T-T--GT-C-CGG-AT-TTA-C-T-GG-GT--GT-AAA-GG-GC-GT-G-TA-G-G-C-GG-G-AT-G-A-T--AG-G-T-C-A-G-A-T-G--TG-A-AA-TG-C-C-CA-G-G-CT-C-AA-C-C-T-G-G-G-A-G-C-T-G--C-A-T-TT-GA-A-AC-C-A-T--CG--T-T-C--T-T-G-A-G-T-G--T-CG--GA-G-A--G-G-GA---AG-T--GG--A--ATT----C-C-T-A-GT--GT-AG-CGGT-G-AAA-TGCGT-AGAT-A-TTA-G-G-A-G-G-A-AC-A-CC---AGT--G-GC-GAA-G-GC-G-A-C-TTT-CTG-G--AC-G-AT-A-AC-T-GACGC-T-G-A-GG-…	Bacteria(100);Firmicutes(100);Clostridia(100);Clostridiales(100);Clostridiales_unclassified(100);Clostridiales_unclassified(100);Clostridiales_unclassified(100);Clostridiales_unclassified_unclassified(100);		0	0	0	0	0		14	0	0	0	0		0	0	0	0	0	0		0	0	0	0	0	0		0	0	0	0	0	0		0	0	0	0	0	0
	Otu00226	HWI-M02808_49_AEBFW_1_2111_7103_13648	AC-GA-AG-GGT--GCA-A-GC-G-T-T--GT-T-CGG-AT-TTA-T-T-GG-GC--GT-AAA-GC-GT-GC-G-TA-G-G-C-GG-A-CC-T-G-C--AA-G-T-C-A-G-A-T-G--TG-A-AA-TC-T-C-GG-G-G-CT-C-AA-C-C-T-C-G-A-A-A-C-T-G--C-G-T-CT-GA-A-AC-T-A-C--AG--G-T-C--T-A-G-A-A-T-C--T-TG--GA-G-G--G-G-GA---AG-G--GG--A--ATT----T-C-G-C-AT--GT-AG-GGGT-A-AAA-TCCGT-AGAT-A-TGC-G-A-A-G-G-A-AC-A-CC---AGA--G-GC-GAA-G-GC-G-C-C-TTC-CTG-G--AC-A-AG-T-AT-T-GACGC-T-G-A-GG-…	Bacteria(100);"Proteobacteria"(100);Deltaproteobacteria(100);Bdellovibrionales(100);Bacteriovoracaceae(100);Bacteriovorax(100);Bacteriovorax_unclassified(100);Bacteriovorax_unclassified_unclassified(100);		0	0	0	0	0		0	0	0	0	0		0	0	0	0	0	0		2	0	0	0	0	0		0	0	0	0	0	0		0	0	0	0	12	0
	Otu00227	HWI-M02808_49_AEBFW_1_1101_15986_22712	AC-GT-AT-GGG--GCG-A-GC-G-C-T--GT-C-CGG-AT-TTA-C-T-GG-GC--GT-AAA-GA-GC-TC-G-TA-G-G-C-GG-T-TT-A-C-C--AA-G-T-C-A-G-A-A-G--TG-A-AA-TC-T-C-CA-G-G-CT-C-AA-C-C-T-G-G-A-G-C---G-G-CC-T-T-TT-GA-A-AC-TG--G--TA-TG-A-C--T-T-G-A-G-T-A--T-GG--TA-G-A--G-G-AG---TG-T--GG--A--ATT----C-C-T-G-GT--GT-AG-CGGT-G-AAA-TGCGC-AGAT-A-TCA-G-G-A-G-G-A-AC-A-CC---TAT--G-GC-GAA-G-GC-A-G-C-ACT-CTG-G--GC-C-AA-A-AC-T-GACGC-T-G-A-GG-…	Bacteria(100);"Actinobacteria"(100);Actinobacteria(100);Actinobacteria_unclassified(100);Actinobacteria_unclassified(100);Actinobacteria_unclassified(100);Actinobacteria_unclassified(100);Actinobacteria_unclassified_unclassified(100);		0	0	0	0	0		14	0	0	0	0		0	0	0	0	0	0		0	0	0	0	0	0		0	0	0	0	0	0		0	0	0	0	0	0
	Otu00228	HWI-M02808_49_AEBFW_1_1101_9548_20969	AC-AG-AG-GGT--GCG-A-GC-G-T-T--AA-T-CGG-AA-TTA-C-T-GG-GC--GT-AAA-GG-GC-GC-G-TA-G-G-C-GG-T-TT-A-G-T--AA-G-T-T-G-G-A-T-G--TG-A-AA-TC-C-C-TG-G-G-CT-T-AA-C-C-T-A-G-G-A-A-C-T-G--C-A-T-TC-AA-A-AC-T-G-T--TA--G-A-C--T-A-G-A-G-T-G--C-TG--TA-G-A--G-G-GT---AG-T--GG--A--ATT----T-C-C-G-GT--GT-AG-CGGT-G-AAA-TGCGT-AGAT-A-TCG-G-A-A-G-G-A-AC-A-CC---AGT--G-GC-GAA-G-GC-G-G-C-TAC-CTG-G--AC-A-GA-C-AC-T-GACGC-T-G-A-GG-…	Bacteria(100);"Proteobacteria"(100);Gammaproteobacteria(100);Gammaproteobacteria_unclassified(100);Gammaproteobacteria_unclassified(100);Gammaproteobacteria_unclassified(100);Gammaproteobacteria_unclassified(100);Gammaproteobacteria_unclassified_unclassified(100);		0	0	0	0	0		0	13	0	0	0		0	0	0	0	0	0		0	0	0	0	0	0		0	0	0	0	0	0		0	0	0	0	0	0
	Otu00229	HWI-M02808_49_AEBFW_1_1103_7031_9428	AC-GG-AG-GTG--GCA-A-GC-G-T-T--AC-T-CGG-AT-TGA-T-T-GG-GT--GT-AAA-GG-GT-AT-G-TA-G-G-T-GG-T-AA-A-T-T--AA-G-T-C-G-A-A-C-G--TG-A-AA-TC-C-C-TT-G-G-CT-T-AA-C-C-A-A-G-G-A-A-C-T-G--C-G-T-TC-GA-A-AC-T-G-A--TT--T-G-C--T-T-G-A-G-C-G--A-CG--GA-G-A--G-G-AA---AG-C--GG--A--ATT----C-C-C-G-GT--GT-AA-CAGT-G-AAA-TGTGT-AGAT-A-TCG-G-G-A-G-G-A-AC-A-CC---AGT--G-GC-GAA-G-GC-G-G-C-TTT-CTG-G--AC-G-TT-T-GC-T-GACAC-T-G-A-AA-…	Bacteria(100);Bacteria_unclassified(100);Bacteria_unclassified(100);Bacteria_unclassified(100);Bacteria_unclassified(100);Bacteria_unclassified(100);Bacteria_unclassified(100);Bacteria_unclassified_unclassified(100);		0	0	0	0	0		0	13	0	0	0		0	0	0	0	0	0		0	0	0	0	0	0		0	0	0	0	0	0		0	0	0	0	0	0
	Otu00230	HWI-M02808_49_AEBFW_1_1101_25212_10075	AC-GT-AG-GGT--GCG-A-GC-G-T-T--AA-T-CGG-AA-TTA-C-T-GG-GC--GT-AAA-GA-GT-GC-G-TA-G-G-C-GG-A-TA-T-A-C--AA-G-T-T-A-G-A-T-G--TG-A-AA-TC-C-C-CG-A-G-CT-T-AA-C-T-T-G-G-G-A-A-T-G-G--C-A-T-TT-AA-G-AC-T-G-T--AT--G-T-C--T-A-G-A-G-T-T--A-GT--AA-G-A--G-G-AT---GG-G--AG--A--ATT----C-C-G-G-GT--GT-AG-CAGT-G-AAA-TGCGT-AGAG-A-TCC-G-G-A-G-G-A-AT-A-TC---GGT--G-GC-GAA-G-GC-G-C-C-CAT-CTG-G--GA-T-AT-A-AC-T-GACGC-T-G-A-GG-…	Bacteria(100);"Proteobacteria"(100);"Proteobacteria"_unclassified(100);"Proteobacteria"_unclassified(100);"Proteobacteria"_unclassified(100);"Proteobacteria"_unclassified(100);"Proteobacteria"_unclassified(100);"Proteobacteria"_unclassified_unclassified(100);		0	0	0	0	0		0	0	0	0	0		0	0	0	0	0	0		0	0	0	0	0	0		13	0	0	0	0	0		0	0	0	0	0	0
	Otu00231	HWI-M02808_49_AEBFW_1_1108_13119_6377	AC-AG-AG-GCC--TCA-A-GC-G-T-T--GT-T-CGG-AA-TTA-C-T-GG-GC--GT-AAA-GG-GA-AT-G-TA-G-G-C-GG-T-GA-C-G-T--AA-G-T-C-A-G-A-T-G--TG-A-AA-GC-C-C-CG-G-G-CT-T-AA-C-C-T-G-G-G-A-A-C-T-G--C-A-T-TT-GA-T-AC-T-G-C--GT--T-G-C--T-T-G-A-G-T-G--C-GA--TA-G-A--G-G-AA---AG-T--GG--A--ATT----C-C-T-G-GT--GT-AG-GGGT-G-AAA-TCCGT-AGAT-A-TCA-G-G-A-G-G-A-AT-A-CC---AAT--G-GC-GAA-G-GC-A-A-C-TTT-CTG-G--AT-C-GC-A-AC-T-GACGC-T-G-A-GA-…	Bacteria(100);"Proteobacteria"(100);"Proteobacteria"_unclassified(100);"Proteobacteria"_unclassified(100);"Proteobacteria"_unclassified(100);"Proteobacteria"_unclassified(100);"Proteobacteria"_unclassified(100);"Proteobacteria"_unclassified_unclassified(100);		0	0	0	0	0		0	0	0	0	0		0	0	0	0	0	0		0	0	0	13	0	0		0	0	0	0	0	0		0	0	0	0	0	0
	Otu00232	HWI-M02808_49_AEBFW_1_1110_13976_18074	AC-GG-AG-GGT--GCA-A-GC-G-T-T--AA-T-CGG-AA-TTA-C-T-GG-GC--GT-AAA-GC-GC-AC-G-CA-G-G-C-GG-T-TT-G-T-T--AA-G-T-C-A-G-A-T-G--TG-A-AA-TC-C-C-CG-G-G-CT-C-AA-C-C-T-G-G-G-A-A-C-T-G--C-A-T-TG-GT-G-AC-T-G-C--AT--C-G-C--T-T-G-A-G-T-A--T-GG--CA-G-A--G-G-GG---GG-T--AG--A--ATT----C-C-A-C-GT--GT-AG-CAGT-G-AAA-TGCGT-AGAG-A-TCT-G-G-A-G-G-A-AT-A-CC---GGT--G-GC-GAA-G-GC-G-G-C-CCC-CTG-G--AC-G-AA-G-AC-T-GACGC-T-C-A-GG-…	Bacteria(100);"Proteobacteria"(100);Gammaproteobacteria(100);"Enterobacteriales"(100);Enterobacteriaceae(100);Enterobacteriaceae_unclassified(100);Enterobacteriaceae_unclassified(100);Enterobacteriaceae_unclassified_unclassified(100);		0	0	0	0	0		0	0	0	0	0		0	0	0	0	0	0		0	0	0	0	0	0		5	0	3	0	0	0		0	0	0	0	2	3
	Otu00233	HWI-M02808_49_AEBFW_1_1103_5524_12343	AC-GG-AG-GGT--GCA-A-AC-G-T-T--GC-T-CGG-AA-TCA-T-T-GG-GC--GT-AAA-GC-GC-AC-G-TA-G-G-C-GG-T-CT-T-T-T--AA-G-T-C-G-G-G-T-G--TG-A-AA-GC-C-C-TG-G-G-CT-C-AA-C-C-C-A-G-G-A-A-G-T-G--C-A-C-CC-GA-A-AC-T-A-T--TA--G-G-C--T-A-G-A-G-T-A--T-GG--AA-G-A--G-G-GT---CG-C--GG--A--ATT----C-C-C-G-GT--GT-AG-AGGT-G-AAA-TTCGT-AGAT-A-TCG-G-G-A-G-G-A-AC-A-CC---AGT--G-GC-GAA-G-GC-G-G-C-GAC-CTG-G--GC-C-AA-T-AC-T-GACGC-T-G-A-GG-…	Bacteria(100);"Proteobacteria"(100);Deltaproteobacteria(100);Myxococcales(100);Myxococcales_unclassified(100);Myxococcales_unclassified(100);Myxococcales_unclassified(100);Myxococcales_unclassified_unclassified(100);		0	0	0	0	0		0	0	13	0	0		0	0	0	0	0	0		0	0	0	0	0	0		0	0	0	0	0	0		0	0	0	0	0	0
	Otu00234	HWI-M02808_49_AEBFW_1_1104_24812_11783	AC-GG-AG-GGT--GCA-A-GC-G-T-T--AA-T-CGG-AA-TTA-C-T-GG-GC--GT-AAA-GC-GC-AC-G-CA-G-G-C-GG-T-TT-G-T-T--AA-G-T-T-G-A-A-T-G--TG-A-AA-TC-C-C-CG-G-G-CT-C-AA-C-C-T-G-G-G-A-A-C-T-G--C-A-T-CC-AA-A-AC-T-G-G--CA--A-G-C--T-A-G-A-G-T-C--T-CG--TA-G-A--G-G-GG---GG-T--AG--A--ATT----C-C-A-G-GT--GT-AG-CGGT-G-AAA-TGCGT-AGAG-A-TCT-G-G-A-G-G-A-AT-A-CC---GGT--G-GC-GAA-G-GC-G-G-C-CCC-CTG-G--AC-G-AA-G-AC-T-GACGC-T-C-A-GG-…	Bacteria(100);"Proteobacteria"(100);Gammaproteobacteria(100);"Enterobacteriales"(100);Enterobacteriaceae(100);Enterobacteriaceae_unclassified(100);Enterobacteriaceae_unclassified(100);Enterobacteriaceae_unclassified_unclassified(100);		1	0	0	0	0		0	0	0	0	0		0	0	0	1	1	0		0	6	0	0	3	1		0	0	0	0	0	0		0	0	0	0	0	0
	Otu00235	HWI-M02808_49_AEBFW_1_1109_16175_4292	AC-GG-AG-GGT--GCA-A-GC-G-T-T--AA-T-CGG-AA-TTA-C-T-GG-GC--GT-AAA-GC-GC-AC-G-CA-G-G-C-GG-T-TT-G-T-T--AA-G-T-C-A-G-A-T-G--TG-A-AA-TC-C-C-CG-G-G-CT-C-AA-C-C-T-G-G-G-A-A-C-T-G--C-A-T-TT-GA-A-AC-T-G-G--CA--A-G-C--T-A-G-A-G-T-C--T-CG--TA-G-A--G-G-GG---GG-T--AG--A--ATT----C-C-A-G-GT--GT-AG-CGGT-G-AAA-TGCGT-AGAG-A-TCT-G-G-A-G-G-A-AT-A-CC---GGT--G-GC-GAA-G-GC-G-G-C-CCC-CTG-G--AC-G-AA-G-AC-T-GACGC-T-C-A-GG-…	Bacteria(100);"Proteobacteria"(100);Gammaproteobacteria(100);"Enterobacteriales"(100);Enterobacteriaceae(100);Enterobacteriaceae_unclassified(100);Enterobacteriaceae_unclassified(100);Enterobacteriaceae_unclassified_unclassified(100);		0	1	0	0	0		0	0	0	0	0		0	4	2	0	0	0		0	0	0	3	2	1		0	0	0	0	0	0		0	0	0	0	0	0
	Otu00236	HWI-M02808_49_AEBFW_1_1101_16258_21960	AC-GT-AG-GTC--TCA-A-GC-G-T-T--AT-C-CGG-AT-TTA-C-T-GG-GC--GT-AAA-GA-GT-CT-G-TA-G-C-T-GG-T-TA-T-A-C--AA-G-T-C-T-A-T-T-T--TT-A-AA-GA-C-C-TT-G-G-CT-C-AA-C-C-A-A-G-G-G-A-A-G-G--G-A-A-TG-GA-T-AC-T-G-T--AT--A-T-C--T-G-G-A-G-G-T--T-TT--TA-G-G--G-G-TT---AG-T--AG--A--ATT----C-C-C-G-GT--GG-AG-GGGT-G-AAA-TCCGT-TGAT-A-TTG-G-G-A-G-G-A-AT-G-CC---GAA--A-GC-GAA-A-GC-A-G-C-TAA-CTA-T--AA-T-TA-T-CC-T-GACAG-T-G-A-GA-…	Bacteria(100);Bacteria_unclassified(100);Bacteria_unclassified(100);Bacteria_unclassified(100);Bacteria_unclassified(100);Bacteria_unclassified(100);Bacteria_unclassified(100);Bacteria_unclassified_unclassified(100);		0	0	0	0	0		0	0	0	0	0		0	0	0	0	0	0		0	0	0	0	0	0		0	0	0	0	0	0		0	0	13	0	0	0
	Otu00237	HWI-M02808_49_AEBFW_1_1105_13758_27586	AC-GT-AG-GGT--GCG-A-GC-G-T-T--AA-T-CGG-AA-TTA-C-T-GG-GC--GT-AAA-GC-GT-GC-G-CA-G-G-C-GG-T-TG-T-G-C--AA-G-A-C-A-G-A-T-G--TG-A-AA-TC-C-C-CG-G-G-CT-C-AA-C-C-T-G-G-G-A-A-C-T-G--C-A-T-TT-GT-G-AC-T-G-C--AC--G-A-C--T-A-G-A-G-T-A--C-GG--CA-G-A--G-G-GG---GG-T--AG--A--ATT----C-C-A-C-GT--GT-AG-CAGT-G-AAA-TGCGT-AGAG-A-TGT-G-G-A-G-G-A-AT-A-CC---GAT--G-GC-GAA-G-GC-A-G-C-CCC-CTG-G--GC-C-GA-T-AC-T-GACGC-T-C-A-TG-…	Bacteria(100);"Proteobacteria"(100);Betaproteobacteria(100);Betaproteobacteria_unclassified(100);Betaproteobacteria_unclassified(100);Betaproteobacteria_unclassified(100);Betaproteobacteria_unclassified(100);Betaproteobacteria_unclassified_unclassified(100);		0	0	0	0	12		0	0	0	0	0		0	0	0	0	0	0		0	0	0	0	0	0		0	0	0	0	0	0		0	0	0	0	0	0
	Otu00238	HWI-M02808_49_AEBFW_1_1103_10009_28000	AC-GG-AG-GGT--GCA-A-GC-G-T-T--AA-T-CGG-AA-TTA-C-T-GG-GC--GT-AAA-GG-GT-CC-G-TA-G-G-C-GG-A-CT-G-A-T--AA-G-T-C-A-G-T-G-G--TG-A-AA-TC-C-G-AC-A-G-CT-T-AA-C-T-G-T-C-G-A-A-C-T-G--C-C-A-TT-GA-T-AC-T-G-T--TA--G-T-C--T-T-G-A-G-T-A--A-GG--TT-G-A--A-G-TG---GC-T--GG--A--ATA----A-G-T-A-GT--GT-AG-CGGT-G-AAA-TGCAT-AGAT-A-TTA-C-T-T-A-G-A-AC-A-CC---AAT--T-GC-GAA-G-GC-A-G-G-TCA-CTA-A--GT-C-TT-A-AC-T-GACGC-T-G-A-TG-…	Bacteria(100);"Bacteroidetes"(100);Flavobacteria(100);"Flavobacteriales"(100);Flavobacteriaceae(100);Elizabethkingia(100);Elizabethkingia_unclassified(100);Elizabethkingia_unclassified_unclassified(100);		0	0	0	0	0		0	0	0	0	0		2	0	0	0	0	0		2	3	0	0	0	0		0	0	0	0	1	1		0	0	0	0	3	0
	Otu00239	HWI-M02808_49_AEBFW_1_1106_8408_26257	AC-GA-GT-GCC--CCA-A-GC-G-T-T--AT-C-CGG-AA-TTA-T-T-GG-GC--GT-AAA-GC-GT-GT-G-TA-G-G-C-GG-C-CG-C-G-T--CA-G-T-C-C-C-C-C-G--TC-A-AA-AC-C-C-TG-G-G-CT-C-AA-C-C-C-A-G-G-A-C-C-G-G--C-G-G-GG-GA-G-AC-G-T-C--GC--G-G-C--T-C-G-A-G-G-G--C-GG--AA-G-A--G-G-TG---CA-T--GG--A--ACT----C-A-C-G-GT--GT-AG-GGGT-G-AAA-TCAGT-TGAT-A-TCG-T-G-G-G-G-A-AC-A-CC---TAA--T-GC-GAA-G-GC-A-G-T-GCA-CTG-G--TC-C-G--T-TC-T-GACGC-T-G-A-GA-…	Bacteria(100);Bacteria_unclassified(100);Bacteria_unclassified(100);Bacteria_unclassified(100);Bacteria_unclassified(100);Bacteria_unclassified(100);Bacteria_unclassified(100);Bacteria_unclassified_unclassified(100);		0	0	0	0	0		0	0	0	0	0		0	0	0	0	0	0		0	0	0	0	0	0		0	12	0	0	0	0		0	0	0	0	0	0
	Otu00240	HWI-M02808_49_AEBFW_1_1103_10535_8759	AC-AG-AA-GCC--TCA-A-GC-G-T-T--AC-C-CGG-AT-TTA-T-T-GG-GC--GT-GAA-GG-AT-GC-G-TA-G-G-C-GG-T-TA-T-A-T--TA-G-T-C-T-T-G-T-G--TT-A-AA-TC-T-T-TG-G-G-CT-C-AA-C-C-C-A-A-T-G-T-T-C-G--C-A-C-AG-GA-A-AC-G-G-T--AT--A-A-C--T-A-G-A-A-G-A--A-GT--GA-G-A--G-G-TA---AA-C--AG--A--ACT----C-T-C-G-GT--GT-AG-GGGT-G-AAA-TCCGT-TGAT-A-TCG-A-G-G-G-G-A-AT-A-CC---AAA--T-GC-GAA-G-GC-A-G-T-TTA-CTG-G--CA-C-TT-T-CT-T-GACGC-T-G-A-GG-…	Bacteria(100);Bacteria_unclassified(100);Bacteria_unclassified(100);Bacteria_unclassified(100);Bacteria_unclassified(100);Bacteria_unclassified(100);Bacteria_unclassified(100);Bacteria_unclassified_unclassified(100);		0	0	0	0	0		0	0	0	0	0		0	0	0	0	0	0		0	0	0	0	0	0		0	0	0	0	0	0		12	0	0	0	0	0
	Otu00241	HWI-M02808_49_AEBFW_1_1113_28005_12928	AC-GG-AG-GGT--GCA-A-GC-G-T-T--AT-C-CGG-AT-TTA-C-T-GG-GT--TT-AAA-GG-GT-GT-G-TA-G-G-C-GG-G-CT-T-T-T--AA-G-T-C-A-G-T-G-G--TG-A-AA-TC-T-C-CG-G-G-CT-C-AA-C-C-T-G-G-A-A-A-C-T-G--C-C-A-TT-GA-T-AC-T-A-T--TA--G-T-C--T-T-G-A-A-T-T--T-TG--TT-G-A--G-G-TA---GG-C--GG--A--ATA----A-G-T-C-AT--GT-AG-CGGT-G-AAA-TGCAT-AGAT-A-TGA-C-T-T-A-G-A-AC-A-CC---AAT--T-GC-GAA-G-GC-A-G-C-TTG-CTA-A--AC-A-AA-T-AT-T-GACGC-T-G-A-GG-…	Bacteria(100);"Bacteroidetes"(100);"Sphingobacteria"(100);"Sphingobacteriales"(100);Chitinophagaceae(100);Chitinophagaceae_unclassified(100);Chitinophagaceae_unclassified(100);Chitinophagaceae_unclassified_unclassified(100);		0	0	0	0	0		0	0	12	0	0		0	0	0	0	0	0		0	0	0	0	0	0		0	0	0	0	0	0		0	0	0	0	0	0
	Otu00242	HWI-M02808_49_AEBFW_1_1105_25496_21300	AC-GG-AG-GGT--GCA-A-GC-G-T-T--AA-T-CGG-AA-TTA-C-T-GG-GC--GT-AAA-GC-GC-GC-G-TA-G-G-T-GG-T-TC-G-T-T--AA-G-T-T-G-G-A-T-G--TG-A-AA-TC-C-C-CG-G-G-CT-C-AA-C-C-T-G-G-G-A-A-C-T-G--C-A-T-TC-AA-A-AC-T-G-A--CG--A-G-C--T-A-G-A-G-T-A--T-GG--TA-G-A--G-G-GG---GG-T--AG--A--ATT----C-C-A-G-GT--GT-AG-CGGT-G-AAA-TGCGT-AGAG-A-TCT-G-G-A-G-G-A-AT-A-CC---GGT--G-GC-GAA-G-GC-G-G-C-CCC-CTG-G--AC-G-AA-G-AC-T-GACGC-T-C-A-GG-…	Bacteria(100);"Proteobacteria"(100);Gammaproteobacteria(100);"Enterobacteriales"(100);Enterobacteriaceae(100);Enterobacteriaceae_unclassified(100);Enterobacteriaceae_unclassified(100);Enterobacteriaceae_unclassified_unclassified(100);		0	0	0	0	0		0	0	0	0	0		0	2	2	0	0	5		2	0	0	1	0	0		0	0	0	0	0	0		0	0	0	0	0	0
	Otu00243	HWI-M02808_49_AEBFW_1_1104_17839_9227	AC-GT-AG-GTG--GCA-A-GC-G-T-T--AT-C-CGG-AT-TTA-T-T-GG-GC--GT-AAA-GG-GT-GC-G-TA-G-G-C-GG-C-CA-G-A-T--AA-G-T-C-A-C-T-A-G--TT-A-AA-AG-T-C-TA-A-G-CT-T-AA-C-T-T-A-G-A-T-T-C---G--C-T-A-GT-GA-A-AC-T-G-T--CT--G-G-C--T-A-G-A-G-T-T--T-AG--GA-G-A--G-G-TT---AG-T--GG--A--ATT----C-T-A-T-GT--GG-AG-CGGT-G-GAA-TGCGT-TGAT-A-TGT-A-G-A-G-G-A-AC-A-CC---AGT--G-GC-GAA-G-GC-G-A-C-TAA-CTG-G---C-C-AT-A-AC-T-GACGC-T-G-A-GG-…	Bacteria(100);Bacteria_unclassified(100);Bacteria_unclassified(100);Bacteria_unclassified(100);Bacteria_unclassified(100);Bacteria_unclassified(100);Bacteria_unclassified(100);Bacteria_unclassified_unclassified(100);		0	0	0	0	0		0	12	0	0	0		0	0	0	0	0	0		0	0	0	0	0	0		0	0	0	0	0	0		0	0	0	0	0	0
	Otu00244	HWI-M02808_49_AEBFW_1_1101_24310_26369	AC-GA-GG-GAT--CCA-A-GC-G-T-T--GT-T-CGG-AA-TTA-T-T-GG-GC--GT-AAA-GC-GG-GT-G-CA-T-G-T-GG-C-TC-T-G-T--AA-G-T-C-A-G-G-T-G--TG-A-AA-TC-C-C-AG-G-G-CT-C-AA-C-C-C-T-G-G-A-A-G-T-G--C-A-T-TT-GA-T-AC-T-G-C--AG--A-G-C--T-T-G-A-G-T-G--C-TG--GA-G-A--G-G-TA---AG-T--AG--A--ATA----C-C-T-A-GT--GT-AG-TGGT-G-AAA-TACGT-AGAT-A-TTA-G-G-T-G-G-A-AT-A-CC---GGA--G-GC-GAA-G-GC-G-G-C-TTA-CTG-G--CC-A-GA-C-AC-T-GACAC-T-C-A-GA-…	Bacteria(100);"Proteobacteria"(100);Deltaproteobacteria(100);Bdellovibrionales(100);Bdellovibrionaceae(100);Bdellovibrio(100);Bdellovibrio_unclassified(100);Bdellovibrio_unclassified_unclassified(100);		0	0	0	0	0		0	0	0	0	0		0	0	0	0	0	0		0	0	0	0	0	0		0	0	0	0	0	0		0	0	0	0	12	0
	Otu00245	HWI-M02808_49_AEBFW_1_1104_19474_10128	AC-GT-AG-GTG--GCA-A-GC-G-T-T--GT-C-CGG-AT-TTA-T-T-GG-GT--TT-AAA-GG-GT-GC-G-TA-G-G-C-GG-T-TA-A-T-T--AA-G-T-C-A-G-T-C-G--TT-A-AA-GG-C-A-GC-A-G-CT-T-AA-C-T-G-T-T-G-T-A-A-G-G--C-G-A-TT-GA-T-AC-T-G-A--TT--G-A-C--T-T-G-A-A-T-T--C-TT--TA-G-A--G-G-TA---GC-T--GG--A--ATA----C-G-T-A-GT--GT-AG-AGGT-G-AAA-TTCAT-AGAT-A-TTA-C-G-T-A-G-A-AC-A-CC---GAT--T-GC-GGA-G-GC-A-T-G-TTA-CTA-T--AA-A-GA-G-AT-T-GACGC-T-G-A-GG-…	Bacteria(100);"Bacteroidetes"(100);"Bacteroidetes"_unclassified(100);"Bacteroidetes"_unclassified(100);"Bacteroidetes"_unclassified(100);"Bacteroidetes"_unclassified(100);"Bacteroidetes"_unclassified(100);"Bacteroidetes"_unclassified_unclassified(100);		0	0	0	0	0		0	0	0	0	0		0	0	0	0	0	0		0	0	0	0	0	0		0	0	0	0	0	0		0	0	0	0	0	12
	Otu00246	HWI-M02808_49_AEBFW_1_1103_19457_20406	AC-AG-AG-GTG--CCA-A-GC-G-T-T--GT-T-CGG-AT-TTA-C-T-GG-GC--GT-AAA-GG-GT-GC-G-TA-G-G-T-GG-T-TG-G-G-T--AA-G-T-C-A-A-A-T-G--TG-A-AA-TC-C-T-AC-A-G-CT-T-AA-C-T-G-T-A-G-A-A-C-T-G--C-A-T-TC-GA-A-AC-T-G-C--CC--G-G-C--T-A-G-A---G-T--A-CTG-GA-G-A--G-G-AG---AT-C--GG--A--ATT----C-T-C-G-GT--GT-AG-CAGT-G-AAA-TGCGT-AGAT-A-TCG-A-G-A-G-G-A-AC-A-CC---AGT--G-GC-GAA-G-GC-G-G-A-TCT-CTG-G--AC-A-GT-T-AC-T-GACAC-T-G-A-GG-…	Bacteria(100);Bacteria_unclassified(100);Bacteria_unclassified(100);Bacteria_unclassified(100);Bacteria_unclassified(100);Bacteria_unclassified(100);Bacteria_unclassified(100);Bacteria_unclassified_unclassified(100);		0	0	0	0	0		0	0	0	0	0		0	0	0	0	0	0		0	0	0	0	0	0		0	12	0	0	0	0		0	0	0	0	0	0
	Otu00247	HWI-M02808_49_AEBFW_1_1103_17045_21566	AC-GA-GT-GGC--CCA-A-GC-G-T-T--AT-C-CGG-AA-TTA-T-T-GG-GC--GT-AAA-GG-AT-GT-G-TA-G-G-T-GG-T-TA-T-A-T--TA-G-T-C-T-A-G-T-G--TC-T-AA-CC-T-C-TC-T-G-CT-C-AA-C-A-G-G-G-A-G-A-C-A-G--C-A-C-TG-GA-A-AC-G-G-T--AT--G-AC---T-A-G-A-G-T-A--T-AG--TA-G-G--G-G-TA---AG-C--GG--A--ACT----C-A-T-A-GT--GT-AG-GGGT-G-AAA-TCCGT-TGAT-A-TTA-T-G-G-G-G-A-AC-A-CC---AAA--A-GC-GAA-G-GC-A-G-C-TTA-CTG-G--AC-T-AT-T-AC-T-GACAC-T-G-A-AA-…	Bacteria(100);Bacteria_unclassified(100);Bacteria_unclassified(100);Bacteria_unclassified(100);Bacteria_unclassified(100);Bacteria_unclassified(100);Bacteria_unclassified(100);Bacteria_unclassified_unclassified(100);		0	0	0	0	0		0	0	0	0	0		0	0	0	0	0	0		0	0	0	0	0	0		0	0	0	0	0	0		0	0	0	12	0	0
	Otu00248	HWI-M02808_49_AEBFW_1_1104_20794_23421	AC-GA-GA-GCC--TCG-A-GC-G-T-T--AT-C-CGG-AA-TTA-T-T-GG-GC--GT-AAA-GG-GT-GC-G-TA-G-G-T-GG-T-TC-T-G-T--TA-G-T-C-T-T-T-T-G--TC-A-AA-GC-C-C-CG-G-G-CT-T-AA-C-C-T-G-G-G-A-C-A-C-G--C-G-A-AA-GA-A-AC-G-G-C--AG--A-A-C--T-T-G-A-A-A-G--T-AC--GA-G-A--G-G-TG---TA-C--GG--A--ACT----C-A-T-G-GT--GT-AG-GGGT-G-AAA-TCCGT-TGAT-A-TCA-T-G-G-G-G-A-AC-A-CC---AAA--T-GC-GAA-A-GC-A-G-T-ACA-CTG-G--CG-T-AT-A-TT-T-GACAC-T-G-A--AG…	Bacteria(100);OD1(100);OD1_class_incertae_sedis(100);OD1_order_incertae_sedis(100);OD1_family_incertae_sedis(100);OD1_genus_incertae_sedis(100);OD1_genus_incertae_sedis_unclassified(100);OD1_genus_incertae_sedis_unclassified_unclassified(100);		0	0	0	0	0		0	0	0	0	0		0	0	0	0	0	0		0	0	0	0	0	0		0	0	0	0	0	0		0	0	11	0	0	0
	Otu00249	HWI-M02808_49_AEBFW_1_1102_24555_5393	AC-GG-AG-GGT--GCG-A-GC-G-T-T--AA-T-CGG-AA-TTA-C-T-GG-GC--GT-AAA-GG-GT-GC-G-TA-G-G-T-GG-T-TG-A-T-T--AA-G-T-T-A-T-C-T-G--TG-A-AA-TT-C-C-TG-G-G-CT-T-AA-C-C-T-G-G-G-A-C-G-G-T--C-A-G-AT-AA-T-AC-T-G-G--TT--G-A-C--T-C-G-A-G-T-A--T-GG--GA-G-A--G-G-GT---AG-T--GG--A--ATT----T-C-C-G-GT--GT-AG-CGGT-G-AAA-TGCGT-AGAG-A-TCG-G-A-A-G-G-A-AC-A-CC---AGT--G-GC-GAA-G-GC-G-G-C-TAC-CTG-G--CC-T-AA-T-AC-T-GACAC-T-G-A-GG-…	Bacteria(100);"Proteobacteria"(100);Gammaproteobacteria(100);Legionellales(100);Legionellaceae(100);Legionella(100);Legionella_unclassified(100);Legionella_unclassified_unclassified(100);		0	0	0	0	0		0	0	0	11	0		0	0	0	0	0	0		0	0	0	0	0	0		0	0	0	0	0	0		0	0	0	0	0	0
	Otu00250	HWI-M02808_49_AEBFW_1_1104_20071_13630	AC-AG-AG-GCC--CCG-A-GC-A-T-T--AC-C-CGG-AA-TTA-C-T-GG-GC--GT-AAA-GG-GT-GC-G-TA-G-G-T-GG-T-CA-T-A-T--TA-G-T-C-G-T-C-C-G--TT-A-AA-CA-C-C-AG-G-G-CT-C-AA-C-C-C-T-G-G-A-T-A-T-G--C-G-G-AC-GA-A-AC-G-G-T--AC--G-A-C--T-A-G-A-G-G-G--A-GT--GA-G-A--G-G-TC---TA-T--GG--A--ACT----C-A-T-G-GT--GT-AG-GGGT-G-AAA-TCCGT-TGAT-A-TCA-T-G-G-G-G-A-AC-A-CC---GAA--A-GC-GAA-G-GC-A-A-T-AGA-CTG-G--CA-C-TT-T-CC-T-GACAC-T-C-A-AG-…	Bacteria(100);Bacteria_unclassified(100);Bacteria_unclassified(100);Bacteria_unclassified(100);Bacteria_unclassified(100);Bacteria_unclassified(100);Bacteria_unclassified(100);Bacteria_unclassified_unclassified(100);		0	0	0	0	0		0	0	0	0	0		0	0	0	0	0	0		0	0	0	0	0	0		0	0	0	0	0	0		11	0	0	0	0	0
	Otu00251	HWI-M02808_49_AEBFW_1_1106_20697_20639	AC-AG-AG-GGT--GCA-A-GC-G-T-T--AT-T-CGG-AA-TTA-C-T-GG-GC--GT-AAA-GA-GC-GT-G-TA-G-G-T-GG-T-TT-A-G-T--AA-G-T-C-T-G-T-T-G--TG-A-AA-GC-C-C-TG-G-T-CT-C-AA-G-C-C-A-G-G-A-A-G-T-G--C-A-G-TG-GA-T-AC-T-G-C--TA--A-A-C--T-A-G-A-G-T-G--C-AG--GA-G-G--G-G-TG---AG-C--GG--A--ATT----C-C-T-G-GT--GT-AG-AGGT-G-AAA-TTCGT-AGAT-A-TCA-G-G-A-G-G-A-AC-A-AC---AGT--G-GC-GAA-G-GC-G-G-C-TCA-CTG-G--AC-T-GC-A-AC-T-GACAC-T-A-A-GG-…	Bacteria(100);"Proteobacteria"(100);"Proteobacteria"_unclassified(100);"Proteobacteria"_unclassified(100);"Proteobacteria"_unclassified(100);"Proteobacteria"_unclassified(100);"Proteobacteria"_unclassified(100);"Proteobacteria"_unclassified_unclassified(100);		0	0	0	0	0		0	0	0	0	0		0	0	0	0	0	0		0	0	0	0	0	0		0	0	0	0	0	0		0	0	11	0	0	0
	Otu00252	HWI-M02808_49_AEBFW_1_1111_17760_10466	AC-GT-AG-GGC--GCA-A-GC-G-T-T--AT-C-CGG-AA-TTA-T-T-GG-GC--GT-AAA-GA-GC-TC-G-TA-G-G-C-GG-T-TT-G-T-C--GC-G-T-C-T-G-C-T-G--TG-A-AA-GA-C-C-GG-G-G-CT-C-AA-C-T-C-C-G-G-T-T-C-T-G--C-A-G-TG-GG-T-AC-G-G-G--CA--G-A-C--T-A-G-A-G-T-G--C-AG--TA-G-G--G-G-AG---AC-T--GG--A--ATT----C-C-T-G-GT--GT-AG-CGGT-G-AAA-TGCGC-AGAT-A-TCA-G-G-A-G-G-A-AC-A-CC---GAT--G-GC-GAA-G-GC-A-G-G-TCT-CTG-G--GC-T-GT-A-AC-T-GACGC-T-G-A-GG-…	Bacteria(100);"Actinobacteria"(100);Actinobacteria(100);Actinomycetales(100);Micrococcaceae(100);Arthrobacter(100);Arthrobacter_unclassified(100);Arthrobacter_unclassified_unclassified(100);		0	0	0	0	0		0	0	0	0	0		0	0	0	0	0	0		0	0	0	0	0	0		0	0	0	0	0	0		0	0	0	0	11	0
	Otu00253	HWI-M02808_49_AEBFW_1_2105_20403_27632	AC-GG-AG-GGT--GCA-A-GC-G-T-T--AT-C-CGG-AT-TTA-T-T-GG-GT--TT-AAA-GG-GT-CC-G-TA-G-G-C-GG-A-CT-G-A-T--AA-G-T-C-A-G-T-G-G--TG-A-AA-TC-C-G-AC-A-G-CT-T-AA-C-T-G-T-C-G-A-A-C-T-G--C-C-A-TT-GA-T-AC-T-G-T--TA--G-T-C--T-T-G-A-G-T-A--A-GG--TT-G-A--A-G-TG---GC-T--GG--A--ATA----A-G-T-A-GT--GT-AG-CGGT-G-AAA-TGCAT-AGAT-A-TAG-G-A-A-G-G-A-AC-A-CC---AGT--G-GC-GAA-G-GC-A-G-G-TCA-CTA-A--GT-C-TT-A-AC-T-GACGC-T-G-A-TG-…	Bacteria(100);"Bacteroidetes"(100);Flavobacteria(100);"Flavobacteriales"(100);Flavobacteriaceae(100);Elizabethkingia(100);Elizabethkingia_unclassified(100);Elizabethkingia_unclassified_unclassified(100);		0	1	0	0	0		0	0	0	0	0		0	0	0	1	0	3		0	5	0	0	1	0		0	0	0	0	0	0		0	0	0	0	0	0
	Otu00254	HWI-M02808_49_AEBFW_1_1108_19077_8628	AC-AG-AG-GTC--CCA-A-GC-G-T-T--GT-T-CGG-AT-TCA-C-T-GG-GC--GT-AAA-GG-GT-GC-G-CA-G-G-T-GG-C-GC-T-T-C--AA-G-T-T-T-G-A-T-G--TG-A-AA-GC-C-C-CG-G-G-CT-T-AA-C-C-C-G-G-G-A-A-T-G-G--C-A-T-TG-AA-T-AC-T-G-G--GG--T-G-C--T-G-G-A-G-G-G--T-TG--GA-G-G--G-G-GG---AC-T--GG--A--ATT----C-T-C-G-GT--GT-AG-CAGT-G-AAA-TGCGT-AGAT-A-TCG-A-G-A-G-G-A-AC-A-CC---AGT--G-GC-GAA-G-GC-G-G-G-TCC-CTG-G--AC-A-AC-A-CC-T-GACAC-T-G-A-GG-…	Bacteria(100);"Verrucomicrobia"(100);Subdivision3(100);Subdivision3_order_incertae_sedis(100);Subdivision3_family_incertae_sedis(100);3_genus_incertae_sedis(100);3_genus_incertae_sedis_unclassified(100);3_genus_incertae_sedis_unclassified_unclassified(100);		0	0	0	0	0		11	0	0	0	0		0	0	0	0	0	0		0	0	0	0	0	0		0	0	0	0	0	0		0	0	0	0	0	0
	Otu00255	HWI-M02808_49_AEBFW_1_1108_25466_8740	AC-AG-AG-GGT--GCG-A-GC-G-T-T--AA-T-CGG-AA-TTA-C-T-GG-GC--GT-AAA-GG-GT-GC-G-TA-G-G-T-GG-T-TT-T-G-T--AA-G-T-A-A-C-A-T-G--TG-A-AA-GT-C-C-TG-G-G-CT-T-AA-C-C-T-G-G-G-G-A-C-T-G--C-G-T-GT-TA-A-AC-T-G-C--AG--A-G-C--T-A-G-A-G-T-G--T-TG--TA-G-A--G-G-AT---AG-C--GG--A--ATT----T-C-C-G-GT--GT-AG-CGGT-G-AAA-TGCGT-AGAT-A-TCG-G-A-A-G-G-A-AC-A-TC---AGT--G-GC-GAA-G-GC-G-G-C-TAT-CTG-G--AC-A-AC-A-AC-T-GACAC-T-G-A-GG-…	Bacteria(100);"Proteobacteria"(100);"Proteobacteria"_unclassified(100);"Proteobacteria"_unclassified(100);"Proteobacteria"_unclassified(100);"Proteobacteria"_unclassified(100);"Proteobacteria"_unclassified(100);"Proteobacteria"_unclassified_unclassified(100);		0	0	0	0	0		0	0	0	0	0		0	0	0	0	0	0		0	0	0	0	0	0		0	0	0	0	0	11		0	0	0	0	0	0
	Otu00256	HWI-M02808_49_AEBFW_1_2108_25978_20980	AC-GG-AG-GGT--GCA-A-GC-G-T-T--AT-C-CGG-AT-TTA-T-T-GG-GT--TT-AAA-GG-GC-GC-G-TA-G-G-C-TG-G-TT-A-A-T--AA-G-T-T-A-A-A-A-G--TG-A-AA-TC-C-C-GA-G-G-CT-T-AA-C-C-T-T-G-G-A-A-T-T-G--C-T-T-TT-AA-A-AC-T-A-T--TA--A-T-C--T-A-G-A-G-A-T--T-GA--AA-G-A--G-G-AT---AG-A--GG--A--ATT----C-C-T-G-AT--GT-AG-AGGT-A-AAA-TTCGT-AAAT-A-TTA-G-G-A-G-G-A-AC-A-CC---AGT--G-GC-GAA-G-GC-G-T-C-TAT-CTG-G--TT-C-AA-A-TC-T-GACGC-T-G-A-AG-…	Bacteria(100);Bacteria_unclassified(100);Bacteria_unclassified(100);Bacteria_unclassified(100);Bacteria_unclassified(100);Bacteria_unclassified(100);Bacteria_unclassified(100);Bacteria_unclassified_unclassified(100);		0	0	0	0	0		3	0	0	0	3		0	0	0	0	0	0		0	0	0	0	0	0		0	0	0	0	0	0		0	0	0	0	2	3
	Otu00257	HWI-M02808_49_AEBFW_1_2113_18462_3898	AC-GG-AG-GGA--GCA-A-GC-G-T-T--AA-T-CGG-AA-TTA-C-T-GG-GC--GT-AAA-GC-GC-AC-G-CA-G-G-C-GG-T-TT-G-T-T--AA-G-T-C-A-G-A-T-G--TG-A-AA-TC-C-C-CG-G-G-CT-C-AA-C-C-T-G-G-G-A-A-C-T-G--C-A-T-TT-GA-A-AC-T-G-G--CA--A-G-C--T-A-G-A-G-T-C--T-CG--TA-G-A--G-G-GG---GG-T--AG--A--ATT----C-C-A-G-GT--GT-AG-CGGT-G-AAA-TGCGT-AGAG-A-TCT-G-G-A-G-G-A-AT-C-CC---GGT--G-GC-GAA-G-GC-G-G-C-CCC-CTG-G--AC-G-AA-G-TC-T-GACGC-T-C-A-GT-…	Bacteria(100);"Proteobacteria"(100);Gammaproteobacteria(100);"Enterobacteriales"(100);Enterobacteriaceae(100);Enterobacteriaceae_unclassified(100);Enterobacteriaceae_unclassified(100);Enterobacteriaceae_unclassified_unclassified(100);		0	0	0	0	0		0	0	0	0	1		0	0	0	0	2	2		0	0	0	0	0	0		0	0	0	0	0	0		0	1	0	1	2	2
	Otu00258	HWI-M02808_49_AEBFW_1_2110_15731_5776	AC-GG-AG-GGT--GCA-A-GC-G-T-T--AA-T-CGG-AA-TTA-C-T-GG-GC--GT-AAA-GC-GC-AC-G-CA-G-G-C-GG-T-TT-G-T-T--AA-G-T-C-A-G-A-T-G--TG-A-AA-TC-C-C-CG-G-G-CT-C-AA-C-C-T-G-G-G-A-A-C-T-G--C-A-T-TT-GA-A-AC-T-G-G--CA--A-G-C--T-A-G-A-G-T-C--T-CG--TA-G-A--G-G-GG---GG-T--AG--A--ATT----C-C-A-G-GT--GT-AG-CGGT-G-AAA-TGCGT-AGAG-A-TCT-G-G-A-G-G-A-AT-A-CC---GGT--G-GC-GAA-G-GC-G-G-C-CCC-CTG-G--AC-G-AA-T-TC-T-GTCGC-T-C-A-GG-…	Bacteria(100);"Proteobacteria"(100);Gammaproteobacteria(100);"Enterobacteriales"(100);Enterobacteriaceae(100);Enterobacteriaceae_unclassified(100);Enterobacteriaceae_unclassified(100);Enterobacteriaceae_unclassified_unclassified(100);		0	0	0	0	0		0	0	0	0	0		1	3	1	2	0	0		0	0	0	0	0	3		0	0	0	0	0	0		0	0	0	0	0	1
	Otu00259	HWI-M02808_49_AEBFW_1_1111_2517_18286	AC-GT-AG-ACC--TCA-A-GC-G-T-T--AT-C-CGG-AT-TTA-T-T-GG-GC--GT-AAA-GA-GC-AT-G-TA-G-G-T-GG-T-TT-T-G-T--GC-G-T-C-T-T-C-T-G--TT-A-AA-GC-C-C-AG-G-G-CC-T-AA-C-C-C-T-G-G-A-A-G-T-G--C-A-G-GA-GA-T-AC-G-A-C--AA--G-A-C--T-A-G-A-G-G-A--G-GT--TA-G-A--G-G-TG---CA-T--GG--A--ACT----C-A-C-G-GT--GT-AG-GGGT-G-AAA-TCCGT-TGAT-A-TCG-T-G-G-G-G-A-AC-A-CC---AAA--G-GC-GAA-G-GC-A-G-T-GCA-CTG-G--GA-C-CT-T-CC-T-GACAC-T-G-A-GA-…	Bacteria(100);Bacteria_unclassified(100);Bacteria_unclassified(100);Bacteria_unclassified(100);Bacteria_unclassified(100);Bacteria_unclassified(100);Bacteria_unclassified(100);Bacteria_unclassified_unclassified(100);		0	0	3	0	0		0	0	6	0	0		0	2	0	0	0	0		0	0	0	0	0	0		0	0	0	0	0	0		0	0	0	0	0	0
	Otu00260	HWI-M02808_49_AEBFW_1_1101_20932_7198	AC-GG-AG-GAT--CCA-A-GC-G-T-T--AT-C-CGG-AT-TTA-T-T-GG-GT--TT-AAA-GG-GT-GC-G-TA-G-G-C-GG-C-CT-G-T-T--AA-G-T-C-A-G-G-G-G--TG-A-AA-GA-C-G-GT-A-G-CT-C-AA-C-T-A-T-C-G-C-A-G-T-G--C-C-C-TT-GA-T-AC-T-G-A--TG--G-G-C--T-T-G-A-A-T-G--G-AC--TA-G-A--G-G-TA---GG-C--GG--A--ATG----T-G-A-C-AA--GT-AG-CGGT-G-AAA-TGCAT-AGAT-A-TGT-C-A-C-A-G-A-AC-A-CC---GAT--T-GC-GAA-G-GC-A-G-C-TTA-CTA-T--GG-T-CT-T-AT-T-GACGC-T-G-A-GG-…	Bacteria(100);"Bacteroidetes"(100);"Sphingobacteria"(100);"Sphingobacteriales"(100);Sphingobacteriaceae(100);Pedobacter(100);Pedobacter_unclassified(100);Pedobacter_unclassified_unclassified(100);		0	0	7	0	0		0	0	0	0	0		0	0	0	0	0	0		0	0	1	0	0	0		0	0	0	0	0	3		0	0	0	0	0	0
	Otu00261	HWI-M02808_49_AEBFW_1_1104_26689_22087	AC-GA-AG-GGG--GCT-A-GC-G-T-T--GT-T-CGG-AA-TCA-C-T-GG-GC--GT-AAA-GG-GC-GC-G-TA-G-G-C-GG-C-TT-T-A-T--AA-G-T-C-G-G-G-G-G--TG-A-AA-GC-C-T-GT-G-G-CT-C-AA-C-C-A-C-A-G-A-A-T-T-G--C-C-T-TC-GA-T-AC-T-G-T--AG--A-G-C--T-T-G-A-G-A-C--C-GG--AA-G-A--G-G-TA---AG-T--GG--A--ACT----G-C-G-A-GT--GT-AG-AGGT-G-AAA-TTCGT-AGAT-A-TTC-G-C-A-A-G-A-AC-A-CC---AGT--G-GC-GAA-G-GC-G-G-C-TTA-CTG-G--TC-C-GG-T-TC-T-GACGC-T-G-A-GG-…	Bacteria(100);"Proteobacteria"(100);Alphaproteobacteria(100);Rhizobiales(100);Methylobacteriaceae(100);Microvirga(100);Microvirga_unclassified(100);Microvirga_unclassified_unclassified(100);		11	0	0	0	0		0	0	0	0	0		0	0	0	0	0	0		0	0	0	0	0	0		0	0	0	0	0	0		0	0	0	0	0	0
	Otu00262	HWI-M02808_49_AEBFW_1_1107_3590_11492	AC-GG-AG-GAT--CCA-A-GC-G-T-T--AT-C-CGG-AA-TCA-T-T-GG-GT--TT-AAA-GG-GT-CC-G-TA-G-G-C-GG-T-TT-A-G-T--AA-G-T-C-A-G-T-G-G--TG-A-AA-GC-C-C-AT-C-G-CT-C-AA-C-G-G-T-G-G-A-A-C-G-G--C-C-A-TT-GA-T-AC-T-G-C--TG--A-A-C--T-T-G-A-A-T-T--A-CT--GG-G-A--A-G-TA---AC-T--AG--A--ATA----T-G-T-A-GT--GT-AG-CGGT-G-AAA-TGCTT-AGAT-A-TTA-C-A-T-G-G-A-AT-A-CC---AAT--T-GC-GAA-G-GC-A-G-G-TTA-CTA-C--CA-G-TT-T-AT-T-GACGC-T-G-A-TG-…	Bacteria(100);"Bacteroidetes"(100);Flavobacteria(100);"Flavobacteriales"(100);Flavobacteriaceae(100);Flavobacterium(100);Flavobacterium_unclassified(100);Flavobacterium_unclassified_unclassified(100);		0	0	0	0	0		0	0	11	0	0		0	0	0	0	0	0		0	0	0	0	0	0		0	0	0	0	0	0		0	0	0	0	0	0
	Otu00263	HWI-M02808_49_AEBFW_1_2106_14333_25576	AC-AG-AG-GCC--TCA-A-GC-G-T-T--AC-C-CGA-AA-TCA-C-T-GG-GC--GT-AAA-GC-GT-GT-C-TA-G-G-C-GG-T-TA-T-G-T--TA-G-T-C-T-T-C-T-G--TT-A-AA-GC-C-C-GG-G-G-CT-T-AA-C-C-T-C-G-G-A-T-C-T-G--C-G-G-AG-GA-A-AC-G-G-C--AT--A-A-C--T-G-G-A-G-A-G--T-GC--GA-G-A--G-G-TG---TA-C--GG--A--ACT----C-T-A-G-GT--GT-AG-GGGT-G-AAA-TCCGT-TGAT-A-TCT-A-G-G-G-G-A-AC-A-CC---AAA--G-GC-GAA-G-GC-A-G-T-ACA-CTA-G--CG-C-AT-T-TC-T-GACGC-T-C-A-AA-…	Bacteria(100);OD1(100);OD1_class_incertae_sedis(100);OD1_order_incertae_sedis(100);OD1_family_incertae_sedis(100);OD1_genus_incertae_sedis(100);OD1_genus_incertae_sedis_unclassified(100);OD1_genus_incertae_sedis_unclassified_unclassified(100);		0	0	0	0	0		0	0	0	0	0		0	0	0	0	0	0		0	0	0	0	0	0		0	0	0	0	0	0		0	0	0	11	0	0
	Otu00264	HWI-M02808_49_AEBFW_1_1103_16768_11208	AC-GG-AG-GGT--GCA-A-GC-G-T-T--AT-C-CGG-AT-TTA-T-T-GG-GT--TT-AAA-GG-GT-CC-G-TA-G-G-C-GG-G-CC-G-A-T--AA-G-T-C-A-G-T-G-G--TG-A-AA-TC-T-C-AT-A-G-CT-T-AA-C-T-A-T-G-A-A-A-C-T-G--C-C-A-TT-GA-T-AC-T-G-T--CG--G-T-C--T-T-G-A-G-T-A--A-AT--TA-G-A--G-G-TA---GC-T--GG--A--ATA----A-G-T-A-GT--GT-AG-CGGT-G-AAA-TGCAT-AGAT-A-TTA-C-T-T-A-G-A-AC-A-CC---AAT--T-GC-GAA-G-GC-A-G-G-TCA-CTA-A--GT-C-TT-A-AC-T-GACGC-T-G-A-TG-…	Bacteria(100);"Bacteroidetes"(100);Flavobacteria(100);"Flavobacteriales"(100);Flavobacteriaceae(100);Chryseobacterium(100);Chryseobacterium_unclassified(100);Chryseobacterium_unclassified_unclassified(100);		0	0	0	0	0		0	6	0	0	0		5	0	0	0	0	0		0	0	0	0	0	0		0	0	0	0	0	0		0	0	0	0	0	0
	Otu00265	HWI-M02808_49_AEBFW_1_1105_21279_3488	AC-AG-AG-ACC--TCA-A-GC-G-T-T--AT-C-CGG-AT-TTA-T-T-GG-GC--GT-AAA-GG-GT-AG-G-TA-G-G-C-GG-T-CT-T-G-T--TA-G-T-C-G-G-A-T-G--TT-A-AA-GC-T-C-GG-G-G-CT-C-AA-C-C-C-C-G-A-A-T-C-T-G--C-A-T-TC-GA-A-AC-G-G-C--AA--G-A-C--T-A-G-A-G-G-A--C-GT--GA-G-A--G-A-TC---AG-T--GG--A--ATT----T-A-T-G-GT--GT-AG-TAGT-G-AAA-TGCGT-TGAT-A-TCA-T-A-A-A-G-A-AC-A-CC---CAA--G-GC-GAA-G-GC-A-A-C-TGA-TTG-G--CA-C-GT-A-TC-T-GACGC-T-G-A-GC-…	Bacteria(100);Bacteria_unclassified(100);Bacteria_unclassified(100);Bacteria_unclassified(100);Bacteria_unclassified(100);Bacteria_unclassified(100);Bacteria_unclassified(100);Bacteria_unclassified_unclassified(100);		0	0	0	0	0		0	0	0	0	0		0	0	0	0	0	0		0	0	0	0	0	0		0	0	0	0	0	0		0	0	0	0	0	11
	Otu00266	HWI-M02808_49_AEBFW_1_1103_15189_2410	AC-GA-AG-GGG--GCT-A-GC-G-T-T--GT-T-CGG-AA-TTA-C-T-GG-GC--GT-AAA-GC-GC-AC-G-TA-G-G-C-GG-A-TC-G-A-T--CA-G-T-C-A-G-G-G-G--TG-A-AA-TC-C-C-AG-G-G-CT-C-AA-C-C-C-T-G-G-A-A-C-T-G--C-C-T-TT-GA-T-AC-T-G-T--CG--A-T-C--T-G-G-A-G-T-A--T-GG--AA-G-A--G-G-TG---AG-T--GG--A--ATT----C-C-G-A-GT--GT-AG-AGGT-G-AAA-TTCGT-AGAT-A-TTC-G-G-A-G-G-A-AC-A-CC---AGT--G-GC-GAA-G-GC-G-G-C-TCA-CTG-G--TC-C-AT-T-AC-T-GACGC-T-G-A-GG-…	Bacteria(100);"Proteobacteria"(100);Alphaproteobacteria(100);Rhizobiales(100);Rhizobiaceae(100);Rhizobium(100);Rhizobium_unclassified(100);Rhizobium_unclassified_unclassified(100);		0	0	0	0	0		0	0	0	0	0		0	0	0	0	0	0		0	0	0	0	0	0		0	0	0	0	0	0		0	0	0	0	0	11
	Otu00267	HWI-M02808_49_AEBFW_1_1108_24932_12059	AC-AG-AG-ACC--TCA-A-GC-G-T-T--AT-C-CGG-AA-TCA-T-T-GG-GC--GT-AAA-GC-GTACC-GATA-G-G-T-GG-T-TT-T-A-C--AA-G-T-C-A-G-A-A-G--TG-A-AA-TC-T-C-TC-A-G-CT-T-AA-CTG-G-G-A-G-A-C-T-G-T--C-T-T-TT-GA-A-AC-T-G-T--AA--A-A-C--T-A-G-A-A-G-G--G-CA--AA-G-A--G-G-AA---GC-T--GG--A--ACA----A-G-C-G-GT--GT-AG-TAGT-G-AAA-TGCGT-TGAT-A-TCG-C-T-T-G-G-A-AC-A-CC---GAT--A-GC-GTA-G-GC-A-G-G-CTT-CTG-G--GT-G-CC-T-CT-T-GACAC-T-G-CTAG-…	Bacteria(100);Bacteria_unclassified(100);Bacteria_unclassified(100);Bacteria_unclassified(100);Bacteria_unclassified(100);Bacteria_unclassified(100);Bacteria_unclassified(100);Bacteria_unclassified_unclassified(100);		0	0	0	0	0		8	0	0	0	0		0	0	0	0	0	0		0	0	0	0	0	0		0	0	0	0	0	0		0	0	0	3	0	0
	Otu00268	HWI-M02808_49_AEBFW_1_1106_11990_21582	AC-GG-AG-GGT--GCA-A-GC-G-T-T--AA-T-CGG-AA-TTA-C-T-GG-GC--GT-AAA-GC-GC-AC-G-CA-G-G-C-GG-T-TT-G-T-T--AA-G-T-C-A-G-A-T-G--TG-A-AA-TC-C-C-CG-G-G-CT-C-AA-C-C-T-G-G-G-A-A-C-T-G--C-A-T-TT-GA-A-AC-T-G-G--CA--A-G-C--T-A-G-A-G-T-A--T-GG--TA-G-A--G-G-GT---AG-T--GG--A--ATT----T-C-C-T-GT--GT-AG-CGGT-G-AAA-TGCGT-AGAT-A-TAG-G-A-A-G-G-A-AC-A-CC---AGT--G-GC-GAA-G-GC-G-A-C-TAC-CTG-G--AC-T-GA-T-AC-T-GACAC-T-G-A-GG-…	Bacteria(100);"Proteobacteria"(100);Gammaproteobacteria(100);Pseudomonadales(100);Pseudomonadaceae(100);Pseudomonas(58);Pseudomonas_unclassified(58);Pseudomonas_unclassified_unclassified(58);		0	0	1	0	0		0	0	0	0	0		0	0	0	0	0	1		0	0	0	0	0	3		2	1	0	0	0	0		0	1	1	0	0	0
	Otu00269	HWI-M02808_49_AEBFW_1_1105_20820_9573	AC-GA-GA-GCC--CCA-A-GC-G-T-T--AT-C-CGG-AA-TTA-T-T-GG-GC--GT-AAA-GG-AT-GA-G-TA-G-G-C-GG-C-TT-T-G-T--TA-G-T-C-T-T-C-G-G--TT-A-AA-TC-T-T-CG-A-G-CT-C-AA-C-T-C-G-A-A-A-A-C-C-G--C-T-G-AG-GA-A-AC-G-G-C--AA--A-GCT--A-C-G-A-G-A-G--T-GT--GA-G-A--G-G-CG---TG-T--GG--A--ACT----C-A-T-G-GT--GT-AG-GGGT-G-AAA-TCCGT-TGAT-A-TCA-T-G-G-G-G-A-AC-A-CC---GAA--A-GC-GAA-G-GC-A-G-C-ACG-CTG-G--CA-C-AC-A-TC-T-GACGC-T-G-A-AT-…	Bacteria(100);Bacteria_unclassified(100);Bacteria_unclassified(100);Bacteria_unclassified(100);Bacteria_unclassified(100);Bacteria_unclassified(100);Bacteria_unclassified(100);Bacteria_unclassified_unclassified(100);		0	0	0	0	0		0	0	0	0	0		0	0	0	0	0	0		0	0	0	0	0	0		0	0	0	0	0	0		0	10	0	0	0	0
	Otu00270	HWI-M02808_49_AEBFW_1_1104_6616_16805	AC-AG-AG-GTC--TCA-A-GC-G-T-T--GT-T-CGG-AA-TCA-C-T-GG-GC--GT-AAA-GG-GT-GC-G-TA-G-G-T-GG-C-GT-G-G-T--AA-G-T-C-A-G-A-T-G--TG-A-AA-GC-C-C-GG-G-G-CT-C-AA-C-C-C-C-G-G-A-A-T-T-G--C-A-T-CC-GA-T-AC-T-A-C--CA--T-G-C--T-T-G-A-G-T-G--C-TG--GA-G-A--G-G-TG---AC-T--AG--A--ATT----C-T-A-G-GT--GT-AG-CAGT-G-AAA-TGCGT-AGAT-A-TCT-A-G-A-G-G-A-AT-A-CC---AAA--G-GC-GTA-G-GC-A-G-G-TCA-CTG-G--AC-A-GT-T-AC-T-GACAC-T-G-A-GG-…	Bacteria(100);"Verrucomicrobia"(100);Verrucomicrobiae(100);Verrucomicrobiales(100);Verrucomicrobiaceae(100);Prosthecobacter(100);Prosthecobacter_unclassified(100);Prosthecobacter_unclassified_unclassified(100);		0	0	0	0	0		0	0	0	0	0		0	0	0	0	0	0		0	0	0	0	0	0		0	0	0	0	0	0		0	10	0	0	0	0
	Otu00271	HWI-M02808_49_AEBFW_1_1101_4041_22733	AC-GG-AG-GGT--GCA-A-GC-G-T-T--AA-T-CGG-AA-TTA-C-T-GG-GC--GT-AAA-GC-GC-AC-G-CA-G-G-C-GG-T-TT-G-T-T--AA-G-T-C-A-G-A-T-G--TG-A-AA-TC-C-C-CG-G-G-CT-C-AA-C-C-T-G-G-G-A-A-C-T-G--C-A-T-TG-GT-G-AC-T-G-C--AT--C-G-C--T-T-G-A-G-T-A--T-GG--CA-G-A--G-G-GG---GG-T--AG--A--ATT----C-C-A-C-GT--GT-AG-CAGT-G-AAA-TGCGT-AGAG-A-TGT-G-G-A-G-G-A-AT-A-CC---GAT--G-GC-GAA-G-GC-A-G-C-CCC-CTG-G--GT-C-AA-T-AC-T-GACGC-T-C-A-TG-…	Bacteria(100);"Proteobacteria"(100);Betaproteobacteria(100);Burkholderiales(100);Burkholderiaceae(67);Burkholderiaceae_unclassified(67);Burkholderiaceae_unclassified(67);Burkholderiaceae_unclassified(67);		0	0	0	0	0		0	0	0	0	0		0	0	1	1	0	0		0	1	0	0	0	7		0	0	0	0	0	0		0	0	0	0	0	0
	Otu00272	HWI-M02808_49_AEBFW_1_1108_24043_23714	AC-GG-AG-GGT--GCA-A-GC-G-T-T--AA-T-CGG-AA-TTA-C-T-GG-GC--GT-AAA-GC-GC-AC-G-CA-G-G-C-GG-T-TT-G-T-T--AA-G-T-T-G-A-A-T-G--TG-A-AA-TC-C-C-CG-G-G-CT-C-AA-C-C-T-G-G-G-A-A-C-T-G--C-A-T-CC-AA-A-AC-T-G-G--CA--A-G-C--T-A-G-A-G-T-A--T-GG--TA-G-A--G-G-GT---GG-T--GG--A--ATT----T-C-C-T-GT--GT-AG-CGGT-G-AAA-TGCGT-AGAT-A-TAG-G-A-A-G-G-A-AC-A-CC---AGT--G-GC-GAA-G-GC-G-A-C-CAC-CTG-G--AC-T-GA-T-AC-T-GACAC-T-G-A-GG-…	Bacteria(100);"Proteobacteria"(100);Gammaproteobacteria(100);Pseudomonadales(100);Pseudomonadaceae(100);Pseudomonas(67);Pseudomonas_unclassified(67);Pseudomonas_unclassified_unclassified(67);		1	0	0	0	0		1	0	0	0	0		0	0	0	2	0	0		0	1	1	0	0	1		0	1	0	0	1	0		0	1	0	0	0	0
	Otu00273	HWI-M02808_49_AEBFW_1_2101_10110_24889	AC-GT-AG-GGT--GCG-A-GC-G-T-T--GT-C-CGG-AA-TTA-C-T-GG-GC--GT-AAA-GA-GC-TC-G-TA-G-G-T-GG-T-CT-G-T-C--GC-G-T-C-A-T-T-T-G--TG-A-AA-GC-C-C-GG-G-G-CT-T-AA-C-T-C-C-G-G-G-T-T-G-G--C-A-G-GT-GA-T-AC-G-G-G--CAT-G-A-C--T-G-G-A-G-T-A--C-TG--TA-G-G--G-G-AG---AC-T--GG--A--ATT----C-C-T-G-GT--GT-AG-CGGT-G-AAA-TGCGC-AGAT-A-TCA-G-G-A-G-G-A-AC-A-CC---GGT--G-GC-GAA-G-GC-G-G-G-TCT-CTG-G--GC-A-GT-A-AC-T-GACGC-T-G-A-GG-…	Bacteria(100);"Actinobacteria"(100);Actinobacteria(100);Actinomycetales(100);Corynebacteriaceae(100);Corynebacterium(100);Corynebacterium_unclassified(100);Corynebacterium_unclassified_unclassified(100);		0	5	0	0	0		0	0	0	0	0		0	0	0	0	0	0		0	1	0	0	0	0		0	0	4	0	0	0		0	0	0	0	0	0
	Otu00274	HWI-M02808_49_AEBFW_1_1104_20580_6706	AC-AG-AG-ACC--CCA-A-AC-A-T-T--GT-C-CGG-AT-TTA-T-T-GG-GC--GT-AAA-GG-GT-CC-G-CA-G-G-C-GG-T-TA-C-G-T--GC-G-T-C-A-C-G-G-G--TT-A-AA-TT-C-C-AG-G-G-CT-T-AA-C-T-C-T-G-G-A-A-C-T-G--C-T-C-AT-GA-T-AC-G-A-C--GT--G-A-C--T-A-G-A-G-A-C--T-GG--GA-G-A--G-G-TG---AG-C--GG--A--ATT----A-C-C-G-GT--GT-AG-TAGT-A-AAA-TGCGT-TAAT-A-TCG-G-T-A-A-G-A-AC-A-CC---AAA--T-GC-GAA-G-GC-A-G-C-TCA-CTG-G--AA-C-AG-T-TC-T-GACGC-T-C-A-GG-…	Bacteria(100);Bacteria_unclassified(100);Bacteria_unclassified(100);Bacteria_unclassified(100);Bacteria_unclassified(100);Bacteria_unclassified(100);Bacteria_unclassified(100);Bacteria_unclassified_unclassified(100);		0	0	0	0	0		0	0	0	0	0		0	0	0	0	0	0		0	0	0	0	0	0		0	10	0	0	0	0		0	0	0	0	0	0
	Otu00275	HWI-M02808_49_AEBFW_1_1105_16067_26994	AC-AG-AG-GGT--GCA-A-GC-G-T-T--GT-C-CGG-AT-TTA-T-T-GG-GC--GT-AAA-GC-GT-CT-G-TA-G-G-C-GG-T-TT-G-C-C--AA-G-T-C-C-G-A-A-G--TG-A-AA-GA-A-T-GG-G-G-CT-T-AA-C-T-C-T-A-T-C-C-A-C-G--C-T-T-TG-GA-A-AC-T-G-G--TA--G-A-C--T-A-G-A-G-A-C--T-GT--TA-G-A--G-G-TA---AG-T--GG--A--ATT----T-C-C-A-GT--GT-AG-CGGT-G-AAA-TGCGT-AGAT-A-TTG-G-A-A-G-G-A-AC-A-CC---AGA--G-GC-GAA-G-GC-G-G-C-TTA-CTG-G--GA-C-AG-T-TC-T-GACGC-T-G-A-GA-…	Bacteria(100);Bacteria_unclassified(100);Bacteria_unclassified(100);Bacteria_unclassified(100);Bacteria_unclassified(100);Bacteria_unclassified(100);Bacteria_unclassified(100);Bacteria_unclassified_unclassified(100);		10	0	0	0	0		0	0	0	0	0		0	0	0	0	0	0		0	0	0	0	0	0		0	0	0	0	0	0		0	0	0	0	0	0
	Otu00276	HWI-M02808_49_AEBFW_1_1107_19841_23963	AC-AG-AG-GGG--GCA-A-GC-G-T-T--AT-T-CGG-AA-TTA-T-T-GG-GC--GT-AAA-GG-GC-GC-G-TA-G-G-C-GG-C-TT-G-G-C--AA-G-T-G-G-A-A-G-G--TG-A-AA-TC-C-C-TC-G-G-CT-T-AA-C-C-G-A-G-G-A-A-C-T-G--C-C-C-TC-CA-A-AC-T-G-C--TT--T-G-C--T-T-G-A-G-G-C--C-GG--GA-G-A--G-G-TG---AG-T--GG--A--ATT----C-C-C-A-GT--GT-AG-CGGT-G-AAA-TGCGT-AGAT-A-TTG-G-G-A-G-G-A-AC-A-CC---AGT--G-GC-GAA-G-GC-G-G-C-TCA-CTG-G--AC-C-GG-T-TC-T-GACGC-T-G-A-GG-…	Bacteria(100);"Acidobacteria"(100);Acidobacteria_Gp7(100);Acidobacteria_Gp7_order_incertae_sedis(100);Acidobacteria_Gp7_family_incertae_sedis(100);Gp7(100);Gp7_unclassified(100);Gp7_unclassified_unclassified(100);		0	0	0	0	0		0	0	0	0	0		0	0	0	0	0	0		0	0	0	0	0	0		0	10	0	0	0	0		0	0	0	0	0	0
	Otu00277	HWI-M02808_49_AEBFW_1_2110_15597_2739	AC-GG-AG-GGT--GCA-A-GC-G-T-T--AA-T-CGG-AA-TTA-C-T-GG-GC--GT-AAA-GC-GC-AC-G-CA-G-G-C-GG-T-TT-G-T-T--AA-G-T-C-A-G-A-T-G--TG-A-AA-TC-C-C-CG-G-G-CT-C-AA-C-C-T-G-G-G-A-A-C-T-G--C-A-T-TT-GA-A-AC-T-G-G--CA--A-G-C--T-A-G-A-G-T-C--T-CG--TA-G-A--G-G-GG---GG-T--AG--A--ATT----C-C-A-G-GT--GT-AG-CGGT-G-AAA-TGCGT-AGAG-A-TCT-G-G-A-G-G-A-AT-A-CC---GGT--G-GC-GAA-G-GC-G-G-C-CCC-CTG-G--AC-G-AA-T-TC-T-GTCGC-T-C-A-GG-…	Bacteria(100);"Proteobacteria"(100);Gammaproteobacteria(100);"Enterobacteriales"(100);Enterobacteriaceae(100);Enterobacteriaceae_unclassified(100);Enterobacteriaceae_unclassified(100);Enterobacteriaceae_unclassified_unclassified(100);		0	1	0	0	0		0	0	0	0	0		0	2	3	2	0	0		0	0	0	1	0	1		0	0	0	0	0	0		0	0	0	0	0	0
	Otu00278	HWI-M02808_49_AEBFW_1_1104_24349_13538	AC-AG-AG-ACC--TCA-A-GC-G-T-T--AT-C-CGG-AA-TCA-T-T-GG-GC--GT-AAA-GC-GTGCC-GATA-G-G-T-GG-T-TT-T-G-A--AA-G-T-T-T-T-G-G-G--TA-A-AA-GC-C-A-GA-A-G-CT-C-AA-CTT-C-T-G-C-G-T-T-T-G--C-T-C-AA-AA-T-AC-T-G-C--AA--G-AC---T-A-G-A-G-G-G--G-CA--AA-G-A--G-G-TG---CT-T--GG--A--ACG----A-A-T-G-GT--GT-AG-TAGT-G-AAA-TGCGT-TGAT-A-TCA-T-T-C-G-G-A-AC-A-CC---GAA--A-GC-GAA-G-GC-A-G-A-GCA-CTG-G--GT-G-CC-A-CC-T-GACAC-T-GCT-AG-…	Bacteria(100);Bacteria_unclassified(100);Bacteria_unclassified(100);Bacteria_unclassified(100);Bacteria_unclassified(100);Bacteria_unclassified(100);Bacteria_unclassified(100);Bacteria_unclassified_unclassified(100);		0	0	0	0	0		0	0	0	10	0		0	0	0	0	0	0		0	0	0	0	0	0		0	0	0	0	0	0		0	0	0	0	0	0
	Otu00279	HWI-M02808_49_AEBFW_1_1110_22900_15797	AC-AG-AG-GGT--GCA-A-GC-G-T-T--GC-T-CGG-AA-TTA-T-T-GG-GC--GT-AAA-GG-GT-AG-G-TA-G-G-T-GG-T-CT-C-A-T--TT-G-T-C-C-G-T-G-G--TG-A-AA-TC-C-T-TG-A-G-CT-T-AA-C-T-C-A-A-G-A-A-G-T-G--C-C-T-CG-GA-A-AC-G-G-T--GA--G-A-C--T-G-G-A-A-T-C--T-TG--GA-G-A--G-G-GT---CG-T--GG--A--ATT----C-C-C-G-GT--GT-AG-CGGT-G-AAA-TGCGT-AGAG-A-TCG-G-G-A-G-G-A-AC-A-CC---AGT--G-GC-GAAG--GC-G-A-C-GAC-CTG-G--AC-A-AG-T-AT-T-GACAC-T-A-A-AC-…	Bacteria(100);Bacteria_unclassified(100);Bacteria_unclassified(100);Bacteria_unclassified(100);Bacteria_unclassified(100);Bacteria_unclassified(100);Bacteria_unclassified(100);Bacteria_unclassified_unclassified(100);		0	0	0	0	0		0	0	0	0	0		0	0	0	0	0	0		0	0	0	0	0	0		0	9	0	0	0	0		0	0	0	0	0	0
	Otu00280	HWI-M02808_49_AEBFW_1_1107_24531_11160	AC-AT-AG-GTG--GCG-A-GC-G-T-T--AT-C-CGG-AA-TTA-T-T-GG-GC--GT-AAA-GG-GT-GC-G-CA-G-G-C-GG-T-CA-T-A-T--AA-G-A-T-T-G-T-A-G--TT-A-AA-GA-A-T-GG-G-G-CT-C-AA-C-C-C-C-A-T-A-A---T-G--C-T-A-TG-GT-A-AC-T-G-T--AT--G-A-C--T-A-G-A-G-T-G--C-AG--AA-G-A--G-G-AG---AG-T--GG--A--ATT----C-C-A-T-GT--GT-AG-CGGT-G-AAA-TGCGT-AGAT-A-TAT-G-G-A-G-G-A-AC-A-CC---AGT--G-GC-GAA-G-GC-G-A-C-TCT-CTG-G--TC-T-GT-A-AC-T-GACGC-T-C-A-GG-…	Bacteria(100);Firmicutes(100);Firmicutes_unclassified(100);Firmicutes_unclassified(100);Firmicutes_unclassified(100);Firmicutes_unclassified(100);Firmicutes_unclassified(100);Firmicutes_unclassified_unclassified(100);		0	0	0	0	0		0	0	0	0	0		0	0	0	0	0	0		0	0	0	0	0	0		0	0	0	0	0	0		0	9	0	0	0	0
	Otu00281	HWI-M02808_49_AEBFW_1_1106_26138_6230	AC-AT-AG-GGT--GCA-A-GC-G-T-T--GT-C-CGG-AA-TTA-T-T-GG-GC--GT-AAA-GA-GC-TC-G-TA-G-G-T-CG-T-TT-G-T-T--AC-G-T-C-G-G-A-T-G--TG-A-AA-AC-C-T-GA-G-G-CT-C-AA-C-C-T-C-A-G-G-C-C-T-G--C-A-T-TC-GA-T-AC-G-G-G--CA--A-A-C--T-A-G-A-G-T-T--T-GG--TA-G-G--G-G-AG---AC-T--GG--A--ATT----C-C-T-G-GT--GT-AG-CGGT-G-GAA-TGCGC-AGAT-A-TCA-G-G-A-G-G-A-AC-A-CC---AAT--G-GC-GAA-G-GC-A-G-G-TCT-CTG-G--GC-C-AA-T-AC-T-GACAC-T-G-A-GG-…	Bacteria(100);"Actinobacteria"(100);Actinobacteria(100);Actinomycetales(100);Actinomycetales_unclassified(100);Actinomycetales_unclassified(100);Actinomycetales_unclassified(100);Actinomycetales_unclassified_unclassified(100);		9	0	0	0	0		0	0	0	0	0		0	0	0	0	0	0		0	0	0	0	0	0		0	0	0	0	0	0		0	0	0	0	0	0
	Otu00282	HWI-M02808_49_AEBFW_1_1106_25318_17688	AC-GA-GT-GCC--TCA-A-GC-G-T-T--AT-C-CGG-AA-TTA-T-T-GG-GC--GT-AAA-GG-GT-GT-G-TA-G-G-T-GG-T-TT-T-G-T--TA-G-T-C-T-T-C-T-G--TC-A-AA-TC-T-T-TT-G-G-CT-T-AACC-A-A-G-A-G-T-T---C-G--C-A-G-GG-GA-A-AC-G-G-C--AA--G-A-C--T-TAG-A-G-T-G--T-GC--GA-G-G--G-G-TC---TG-T--GG--A--ACT----C-A-T-A-GT--GT-AG-CGGT-G-AAA-TGCGT-TGAT-A-TTA-T-G-G-G-G-A-AC-A-CC---AAA--A-GC-GAA-G-GC-A-G-C-AGA-CTG-G--AG-C-AT-T-AC-T-GACAC-T-G-A-AA-…	Bacteria(100);Bacteria_unclassified(100);Bacteria_unclassified(100);Bacteria_unclassified(100);Bacteria_unclassified(100);Bacteria_unclassified(100);Bacteria_unclassified(100);Bacteria_unclassified_unclassified(100);		0	0	0	1	0		0	0	0	0	0		0	0	0	0	0	0		0	0	0	0	0	0		0	0	0	0	0	0		0	0	0	8	0	0
	Otu00283	HWI-M02808_49_AEBFW_1_1101_15840_24237	AC-AG-AG-GGT--GCA-A-GC-G-T-T--AA-T-CAG-AA-TGA-C-T-GG-GC--GT-AAA-GG-GC-GT-G-TA-G-G-T-GG-T-TG-A-C-T--AG-G-T-T-T-G-A-T-G--TG-A-AA-TC-C-C-CG-G-G-CT-T-AA-C-C-T-G-G-G-A-A-T-T-G--C-G-T-CG-AA-A-AC-G-G-G--TC--G-A-C--T-G-G-A-G-T-G--A-GA--TA-G-A--G-G-GT---TG-T--GG--A--ATT----T-C-C-G-GT--GT-AG-CGGT-G-AAA-TGCGT-AGAT-A-TCG-G-A-A-A-G-A-AC-A-TC---AGT--G-GC-GAA-G-GC-G-A-C-AAC-CTG-G--AT-C-TT-A-AC-T-GACAC-T-G-A-GG-…	Bacteria(100);"Proteobacteria"(100);Gammaproteobacteria(100);Gammaproteobacteria_unclassified(100);Gammaproteobacteria_unclassified(100);Gammaproteobacteria_unclassified(100);Gammaproteobacteria_unclassified(100);Gammaproteobacteria_unclassified_unclassified(100);		0	0	0	0	0		0	0	0	0	0		0	0	0	0	0	0		0	0	0	0	0	0		0	0	0	0	0	0		9	0	0	0	0	0
	Otu00284	HWI-M02808_49_AEBFW_1_1104_21242_18883	AC-AG-AG-GGT--GCA-A-GC-G-T-T--AA-T-CGG-AA-TTA-C-T-GG-GC--GT--AAAGG-GT-GT-G-TA-G-G-T-GG-T-TG-T-A-T--AA-G-T-T-A-G-A-T-G--TG-A-AA-TC-C-C-CG-G-G-CT-C-AA-C-C-T-G-G-G-A-A-T-T-G--C-G-T-TT-AA-A-AC-T-G-T--AT--A-G-C--T-A-G-A-G-T-A--T-TG--TA-G-A--G-G-AT---AG-T--GG--A--A-T---TT-C-C-A-GT--GT-AG-CGGT-G-AAA-TGCGT-AGAT-A-TTG-G-A-A-G-G-A-AC-A-CC---AGT--G-GC-GAA-G-GC-G-A-C-TAT-CTG-G--GC-A-AA-T-AC-T-GACAC-T-G-A-GA-…	Bacteria(100);"Proteobacteria"(100);Gammaproteobacteria(100);Gammaproteobacteria_unclassified(100);Gammaproteobacteria_unclassified(100);Gammaproteobacteria_unclassified(100);Gammaproteobacteria_unclassified(100);Gammaproteobacteria_unclassified_unclassified(100);		0	0	0	0	0		0	0	0	0	0		0	0	0	0	0	0		0	0	0	0	0	0		0	0	0	0	0	0		0	0	0	0	0	9
	Otu00285	HWI-M02808_49_AEBFW_1_2114_14926_4557	AC-GG-AG-GGA--GCA-A-GC-G-T-T--AA-T-CGG-AA-TTA-C-T-GG-GC--GT-AAA-GC-GC-AC-G-CA-G-G-C-GG-T-TT-G-T-T--AA-G-T-C-A-G-A-T-G--TG-A-AA-TC-C-C-CG-G-G-CT-C-AA-C-C-T-G-G-G-A-A-C-T-G--C-A-T-TT-GA-A-AC-T-G-G--CA--A-G-C--T-A-G-A-G-T-C--T-CG--TA-G-A--G-G-GG---GG-T--AG--A--ATT----C-C-A-G-GT--GT-AG-CGGT-G-AAA-TGCGT-AGAG-A-TCT-G-G-A-G-G-A-AT-C-CC---GGT--G-GC-GAA-G-GC-G-G-C-CCC-CTG-G--AC-G-AA-G-TC-T-GACGC-T-C-A-GG-…	Bacteria(100);"Proteobacteria"(100);Gammaproteobacteria(100);"Enterobacteriales"(100);Enterobacteriaceae(100);Enterobacteriaceae_unclassified(100);Enterobacteriaceae_unclassified(100);Enterobacteriaceae_unclassified_unclassified(100);		0	0	0	0	0		0	0	0	0	0		0	1	1	0	0	0		0	1	0	1	0	2		1	0	0	1	0	0		0	0	0	1	0	0
	Otu00286	HWI-M02808_49_AEBFW_1_1102_18646_18888	AC-GT-AG-GGT--GCG-A-GC-G-T-T--AA-T-CGG-AA-TTA-C-T-GG-GC--GT-AAA-GC-GT-GC-G-CA-G-G-C-GG-T-TA-T-G-T--AA-G-A-C-A-G-A-T-G--TG-A-AA-TC-C-C-CG-G-G-CT-C-AA-C-C-T-G-G-G-A-A-C-T-G--C-A-T-TT-GA-A-AC-T-G-G--CA--A-G-C--T-A-G-A-G-T-C--T-CG--TA-G-A--G-G-GG---GG-T--AG--A--ATT----C-C-A-G-GT--GT-AG-CGGT-G-AAA-TGCGT-AGAG-A-TCT-G-G-A-G-G-A-AT-A-CC---GGT--G-GC-GAA-G-GC-G-G-C-CCC-CTG-G--AC-G-AA-G-AC-T-GACGC-T-C-A-GG-…	Bacteria(100);"Proteobacteria"(100);Gammaproteobacteria(100);"Enterobacteriales"(100);Enterobacteriaceae(100);Enterobacteriaceae_unclassified(100);Enterobacteriaceae_unclassified(100);Enterobacteriaceae_unclassified_unclassified(100);		0	0	2	0	0		0	0	0	0	0		0	0	0	3	0	0		0	0	0	0	0	3		0	0	0	0	0	0		0	0	0	0	0	1
	Otu00287	HWI-M02808_49_AEBFW_1_1102_6902_22211	AC-GA-GT-GCC--CCG-A-GC-G-T-T--AT-C-CGG-AA-TTA-T-T-GG-GC--GT-AAA-GG-GT-GT-G-TA-G-G-T-GG-T-TG-T-G-T--TA-G-T-C-A-G-T-T-G--TT-A-AA-AC-C-T-GG-G-G-CT-T-AA-C-C-C-C-A-G-A-T-C-T-G--C-G-A-CT-GA-A-AC-G-G-C--AC--G-AC---T-A-G-A-G-G-A--T-GG--CA-G-G--G-A-TG---TG-T--GG--A--ACT----C-A-T-G-GA--GT-AG-GGGT-G-AAA-TCCGT-TGAT-A-TCA-T-G-G-G-G-A-AC-A-CC---GAA--A-GC-GAA-G-GC-A-G-C-ACA-TTG-G--GC-C-AC-T-CC-T-GACAC-T-G-A-AA-…	Bacteria(100);Bacteria_unclassified(100);Bacteria_unclassified(100);Bacteria_unclassified(100);Bacteria_unclassified(100);Bacteria_unclassified(100);Bacteria_unclassified(100);Bacteria_unclassified_unclassified(100);		0	0	0	0	0		0	0	0	0	0		0	0	0	0	0	0		0	0	0	0	0	0		0	9	0	0	0	0		0	0	0	0	0	0
	Otu00288	HWI-M02808_49_AEBFW_1_1105_15793_7056	AC-GT-AG-GTG--GCG-A-GC-G-T-T--GT-C-CGG-AA-TTA-C-T-GG-GT--GT-AAA-GG-GC-GT-G-TA-G-G-C-GG-G-AT-T-G-T--AA-G-T-C-A-G-A-T-G--TG-A-AA-TT-C-C-AG-A-G-CT-C-AA-C-T-C-T-G-G-A-G-C-T-G--C-A-T-CT-GA-A-AC-T-G-T--GA--T-T-C--T-T-G-A-G-T-G--C-TG--GA-G-A--G-G-AT---AG-T--GG--A--ATT----C-C-T-A-GT--GT-AG-CGGT-G-AAA-TGCGT-AGAT-A-TTA-G-G-A-G-G-A-AC-A-CC---AGT--G-GC-GAA-G-GC-G-G-C-TAT-CTG-G--AC-A-GT-A-AC-T-GACGC-T-G-A-GG-…	Bacteria(100);Firmicutes(100);Clostridia(100);Clostridiales(100);Ruminococcaceae(100);Ruminococcaceae_unclassified(100);Ruminococcaceae_unclassified(100);Ruminococcaceae_unclassified_unclassified(100);		0	0	0	0	0		9	0	0	0	0		0	0	0	0	0	0		0	0	0	0	0	0		0	0	0	0	0	0		0	0	0	0	0	0
	Otu00289	HWI-M02808_49_AEBFW_1_2110_13420_4419	AC-GG-AG-GGT--GCA-A-GC-G-T-T--AA-T-CGG-AA-TTA-C-T-GG-GC--GT-AAA-GC-GC-AC-G-CA-G-G-C-GG-T-TT-G-T-T--AA-G-T-C-A-G-A-T-G--TG-A-AA-TC-C-C-CG-G-G-CT-C-AA-C-C-T-G-G-G-A-A-C-T-G--C-A-T-TT-GA-A-AC-T-G-G--CA--A-G-C--T-A-G-A-G-T-C--T-CG--TA-G-A--G-G-GG---GG-T--AG--A--ATT----C-C-A-G-GT--GT-AG-CGGT-G-AAA-TGCGT-AGAG-A-TCT-G-G-A-G-G-A-AT-C-CC---GGT--G-GC-GAA-G-GC-G-G-C-CCC-CTG-G--CC-A-AA-G-TC-T-GTCGC-T-C-T-GG-…	Bacteria(100);"Proteobacteria"(100);Gammaproteobacteria(100);"Enterobacteriales"(100);Enterobacteriaceae(100);Enterobacteriaceae_unclassified(100);Enterobacteriaceae_unclassified(100);Enterobacteriaceae_unclassified_unclassified(100);		0	0	0	0	0		0	0	0	0	0		0	4	2	1	1	0		0	0	0	1	0	0		0	0	0	0	0	0		0	0	0	0	0	0
	Otu00290	HWI-M02808_49_AEBFW_1_2110_17306_2753	AC-GG-AG-GGT--GCA-A-GC-G-T-T--AA-T-CGG-AA-TTA-C-T-GG-GC--GT-AAA-GC-GC-AC-G-CA-G-G-C-GG-T-TT-G-T-T--AA-G-T-C-A-G-A-T-G--TG-A-AA-TC-C-C-CG-G-G-CT-C-AA-C-C-T-G-G-G-A-A-C-T-G--C-A-T-TT-GA-A-AC-T-G-G--CA--A-G-C--T-A-G-A-G-T-C--T-CG--TA-G-A--G-G-GG---GG-T--AG--A--ATT----C-C-A-G-GT--GT-AG-CGGT-G-AAA-TGCGT-AGAG-A-TCT-G-G-A-G-G-A-AT-C-CC---GGT--G-GC-GAA-G-GC-G-G-C-CCC-CTG-G--CC-G-AA-G-TC-T-GACGC-T-C-A-GT-…	Bacteria(100);"Proteobacteria"(100);Gammaproteobacteria(100);"Enterobacteriales"(100);Enterobacteriaceae(100);Enterobacteriaceae_unclassified(100);Enterobacteriaceae_unclassified(100);Enterobacteriaceae_unclassified_unclassified(100);		0	0	0	0	0		0	0	0	0	0		0	2	1	3	0	0		0	0	0	2	1	0		0	0	0	0	0	0		0	0	0	0	0	0
	Otu00291	HWI-M02808_49_AEBFW_1_1102_15607_4485	AC-GG-AG-GGT--GCA-A-GC-G-T-T--AA-T-CGG-AA-TTA-C-T-GG-GC--GT-AAA-GC-GC-AC-G-CA-G-G-C-GG-T-TT-G-T-T--AA-G-T-C-A-G-A-T-G--TG-A-AA-TC-C-C-CG-G-G-CT-C-AA-C-C-T-G-G-G-A-A-C-T-G--C-A-T-TT-GA-A-AC-T-G-G--CA--A-G-C--T-A-G-A-G-T-C--T-CG--TA-G-A--G-G-GG---GG-T--AG--A--ATT----C-C-A-G-GT--GT-AG-CGGT-G-AAA-TGCGT-AGAG-A-TCT-G-G-A-G-G-A-CT-C-CC---GGT--G-GC-GAA-G-GC-G-G-C-CCC-CTG-G--AC-G-AA-T-TC-T-GACGC-T-C-A-GG-…	Bacteria(100);"Proteobacteria"(100);Gammaproteobacteria(100);"Enterobacteriales"(100);Enterobacteriaceae(100);Enterobacteriaceae_unclassified(100);Enterobacteriaceae_unclassified(100);Enterobacteriaceae_unclassified_unclassified(100);		0	0	0	0	0		0	0	0	0	0		1	1	0	4	0	0		0	0	0	1	0	2		0	0	0	0	0	0		0	0	0	0	0	0
	Otu00292	HWI-M02808_49_AEBFW_1_1101_5082_9640	AC-GG-AG-GGT--GCA-A-GC-G-T-T--AA-T-CGG-AA-TTA-C-T-GG-GC--GT-AAA-GC-GC-AC-G-CA-G-G-C-GG-T-TT-G-T-T--AA-G-T-T-G-A-A-T-G--TG-A-AA-TC-C-C-CG-G-G-CT-C-AA-C-C-T-G-G-G-A-A-C-T-G--C-A-T-CC-AA-A-AC-T-G-G--CA--A-G-C--T-A-G-A-G-T-A--T-GG--TA-G-A--G-G-GT---GG-T--GG--A--ATT----T-C-C-T-GT--GT-AG-CGGT-G-AAA-TGCGT-AGAG-A-TCT-G-G-A-G-G-A-AT-A-CC---GGT--G-GC-GAA-G-GC-G-G-C-CCC-CTG-G--AC-G-AA-G-AC-T-GACGC-T-C-A-GG-…	Bacteria(100);"Proteobacteria"(100);Gammaproteobacteria(100);Gammaproteobacteria_unclassified(100);Gammaproteobacteria_unclassified(100);Gammaproteobacteria_unclassified(100);Gammaproteobacteria_unclassified(100);Gammaproteobacteria_unclassified_unclassified(100);		0	0	0	0	0		0	0	0	0	0		0	0	0	4	0	0		0	0	0	1	1	0		0	1	0	1	1	0		0	0	0	0	0	0
	Otu00293	HWI-M02808_49_AEBFW_1_1108_24822_5370	AC-GT-AG-GAT--GCA-A-AC-G-T-T--AT-C-CGG-AA-TCA-T-T-GG-GC--GT-AAA-GA-GT-TT-G-TA-G-A-C-GA-A-CT-G-T-T--AA-G-T-A-G-A-A-T-G--TT-A-AA-TA-C-C-AG-G-G-CT-T-AA-C-T-C-T-G-G-G-A-A-T-G--T-G-T-TC-TA-A-AC-T-G-G--CA--G-A-A--T-A-G-A-G-T-G--T-GA--CA-G-A--G-G-CA---AG-T--AG--A--ATT----C-T-G-T-AT--GT-AG-GGGT-A-ATA-TCCGT-AGAT-A-TAC-A-G-A-G-G-A-AT-A-CC---AAA--A-GC-GAA-G-GC-A-G-C-TTG-CTG-G--GT-C-AT-T-AC-T-GACGT-T-C-A-AG-…	Bacteria(100);Bacteria_unclassified(100);Bacteria_unclassified(100);Bacteria_unclassified(100);Bacteria_unclassified(100);Bacteria_unclassified(100);Bacteria_unclassified(100);Bacteria_unclassified_unclassified(100);		0	0	0	0	0		0	0	0	0	0		0	0	0	0	0	0		0	0	0	0	0	0		0	0	0	0	0	0		0	0	0	0	0	9
	Otu00294	HWI-M02808_49_AEBFW_1_1106_14485_17485	AC-GT-AG-GGT--GCG-A-GC-G-T-T--GT-C-CGG-AA-TTA-C-T-GG-GC--GT-AAA-GA-GC-TC-G-TA-G-G-T-GG-T-TT-G-T-C--GC-G-T-C-G-T-C-T-G--TG-A-AA-TT-C-C-GG-G-G-CT-T-AA-C-T-T-C-G-G-G-C-G-T-G--C-A-G-GC-GA-T-AC-G-G-G--CAT-A-A-C--T-T-G-A-G-T-G--C-TG--TA-G-G--G-G-AG---AC-T--GG--A--ATT----C-C-T-G-GT--GT-AG-CGGT-G-AAA-TGCGC-AGAT-A-TCA-G-G-A-G-G-A-AC-A-CC---GAT--G-GC-GAA-G-GC-A-G-G-TCT-CTG-G--GC-A-GT-T-AC-T-GACGC-T-G-A-GG-…	Bacteria(100);"Actinobacteria"(100);Actinobacteria(100);Actinomycetales(100);Corynebacteriaceae(100);Corynebacterium(100);Corynebacterium_unclassified(100);Corynebacterium_unclassified_unclassified(100);		0	0	0	0	0		0	0	0	0	0		0	0	0	0	0	0		0	0	0	0	0	0		9	0	0	0	0	0		0	0	0	0	0	0
	Otu00295	HWI-M02808_49_AEBFW_1_1103_12081_7168	AC-GG-AG-GGT--GCA-A-GC-G-T-T--AT-C-CGG-AT-TCA-C-T-GG-GT--TT-AAA-GG-GT-GC-G-TAGG---T-GG-C-TT-T-G-T--AA-G-T-C-A-G-T-G-G--TG-A-AA-GC-T-T-GG-A-G-CT-T-AA-C-T-C-C-A-A-A-A-C-T-G--C-C-A-TT-GA-T-AC-T-G-C--TT--A-G-C--T-T-G-A-A-T-C--A-AC--TT-G-A--G-G-TG---GA-T--GG--A--ATG----T-A-A-C-AT--GT-AG-CGGT-G-AAA-TGCTT-AGAT-A-TGT-T-A-C-A-G-A-AC-A-CC---GAT--T-GC-GAA-G-GC-A-G-T-TCA-CTA-A--AG-T-TG-T-AT-T-GACAC-T-G-A-GG-…	Bacteria(100);"Bacteroidetes"(100);"Sphingobacteria"(100);"Sphingobacteriales"(100);Chitinophagaceae(100);Chitinophagaceae_unclassified(100);Chitinophagaceae_unclassified(100);Chitinophagaceae_unclassified_unclassified(100);		0	0	0	0	0		0	0	0	0	0		0	0	0	0	0	0		0	0	0	0	0	0		0	9	0	0	0	0		0	0	0	0	0	0
	Otu00296	HWI-M02808_49_AEBFW_1_2110_20677_13142	AC-GT-AG-GTG--GCA-A-GC-G-T-T--GT-C-CGG-AT-TTA-C-T-GG-GC--GT-AAA-GG-GA-GC-G-TA-G-G-T-GG-A-TA-T-T-T--AA-G-T-G-G-G-A-T-G--TG-A-AA-TA-C-T-CG-G-G-CT-T-AA-C-C-T-G-G-G-T-G-C-T-G--C-A-T-TC-CA-A-AC-T-G-G--AT--A-T-C--T-A-G-A-G-T-G--C-AG--GA-G-A--G-G-AA---AG-T--AG--A--ATT----C-C-T-A-GT--GT-AG-CGGT-G-AAA-TGCGT-AGAG-A-TTA-G-G-A-A-G-A-AT-A-CC---AGT--G-GC-GAA-G-GC-G-A-C-TTT-CTG-G--AC-T-GT-A-AC-T-GACAC-T-G-A-GG-…	Bacteria(100);Firmicutes(100);Clostridia(100);Clostridiales(100);Clostridiaceae_1(100);Clostridium_sensu_stricto(100);Clostridium_sensu_stricto_unclassified(100);Clostridium_sensu_stricto_unclassified_unclassified(100);		0	0	2	0	0		0	0	0	0	0		0	0	0	0	0	0		0	0	0	0	1	0		0	0	0	0	0	0		0	0	5	0	0	1
	Otu00297	HWI-M02808_49_AEBFW_1_1102_25339_11582	AC-GA-AG-GCT--CCA-A-GC-G-T-T--AT-C-CGG-AT-TTA-T-T-GG-GC--GT-AAA-GA-GT-GC-G-CA-G-G-A-GG-T-TT-T-G-C--GC-G-T-C-T-T-G-T-G--TT-A-AA-TA-C-C-AC-A-G-CC-T-AA-C-T-G-T-G-G-A-A-C-T-G--C-A-T-AG-GA-T-AC-G-G-C--AA--A-AC---T-A-G-A-G-C-G--T-GT--TA-G-A--G-G-TT---AC-T--AG--A--ACT----T-A-T-G-GT--GT-AG-GGGT-G-AAA-TCCGT-TGAT-A-TCA-T-A-G-G-G-A-AT-A-CC---AAA--G-GC-GAA-G-GC-A-T-G-TAA-CTG-G--AA-C-AC-T-GC-T-GACTC-T-C-A-TG-…	Bacteria(100);Bacteria_unclassified(100);Bacteria_unclassified(100);Bacteria_unclassified(100);Bacteria_unclassified(100);Bacteria_unclassified(100);Bacteria_unclassified(100);Bacteria_unclassified_unclassified(100);		0	0	0	0	0		0	9	0	0	0		0	0	0	0	0	0		0	0	0	0	0	0		0	0	0	0	0	0		0	0	0	0	0	0
	Otu00298	HWI-M02808_49_AEBFW_1_1109_9408_22463	AC-GG-AG-GGT--GCA-A-GC-G-T-T--AT-C-CGG-AT-TCA-C-T-GG-GT--TT-AAA-GG-GT-GC-G-TA-G-G-T-GG-G-TT-G-G-T--AA-G-T-C-A-G-T-G-G--TG-A-AA-TC-T-C-CG-A-G-CT-T-AA-C-T-T-G-G-A-A-A-C-T-G--C-C-A-TT-GA-T-AC-T-A-T--CA--G-T-C--T-T-G-A-A-T-A--T-TG--TG-G-A--G-G-TT---AG-C--GG--A--ATA----T-G-T-C-AT--GT-AG-CGGT-G-AAA-TGCTT-AGAT-A-TGA-C-A-T-A-G-A-AC-A-CC---AAT--T-GC-GAA-G-GC-A-G-C-TGG-CTA-C--AC-A-TA-T-AT-T-GACAC-T-G-A-GG-…	Bacteria(100);"Bacteroidetes"(100);"Sphingobacteria"(100);"Sphingobacteriales"(100);Chitinophagaceae(100);Chitinophagaceae_unclassified(100);Chitinophagaceae_unclassified(100);Chitinophagaceae_unclassified_unclassified(100);		9	0	0	0	0		0	0	0	0	0		0	0	0	0	0	0		0	0	0	0	0	0		0	0	0	0	0	0		0	0	0	0	0	0
	Otu00299	HWI-M02808_49_AEBFW_1_2103_21545_5462	AC-GG-AG-GGT--GCA-A-GC-G-T-T--AA-T-CGG-AA-TTA-C-T-GG-GC--GT-AAA-GC-GT-GC-G-CA-G-G-C-GG-T-GA-T-G-T--AA-G-A-C-C-G-A-T-G--TG-A-AA-TC-C-C-CG-G-G-CT-C-AA-C-C-T-G-G-G-A-A-C-T-G--C-A-T-TG-GT-G-AC-T-G-C--AT--C-G-C--T-T-G-A-G-T-A--T-GG--CA-G-A--G-G-GG---GG-T--AG--A--ATT----C-C-A-C-GT--GT-AG-CAGT-G-AAA-TGCGT-AGAG-A-TGT-G-G-A-G-G-A-AT-A-CC---GGT--G-GC-GAA-G-GC-G-G-C-CCC-CTG-G--AC-G-AA-G-AC-T-GACGC-T-C-A-GG-…	Bacteria(100);"Proteobacteria"(100);"Proteobacteria"_unclassified(100);"Proteobacteria"_unclassified(100);"Proteobacteria"_unclassified(100);"Proteobacteria"_unclassified(100);"Proteobacteria"_unclassified(100);"Proteobacteria"_unclassified_unclassified(100);		0	0	0	0	0		0	0	0	0	0		0	0	0	0	0	0		0	0	0	0	0	3		3	1	0	0	0	0		0	0	1	0	1	0
	Otu00300	HWI-M02808_49_AEBFW_1_1101_17807_16934	AC-AG-AG-GCC--CCG-A-GC-G-T-T--AC-C-CGG-AA-TTA-C-T-GG-GC--GT-AAA-GA-GT-GC-G-TA-G-G-T-TG-T-TG-T-G-T--TA-G-T-C-G-T-C-C-G--TT-A-AATAT-C-T-GG-G-G-CT-C-AA-C-C-C-C-G-G-A-A-C-T-C--C-G-G-AC-GA-A-AC-G-G-C--AC--A-A-C--T-G-G-A-G-G-G--A-GT--GA-G-G--G-G-TG---AA-T--GG--A--ACT----C-A-T-G-GT--GT-AG-GGGT-G-AAA-TCCGT-TGAT-A-TCA-T-G-G-G-G-A-AC-A-CC---GAA--A-GC-GAA-G-GC-A-A-T-TCA-CTG-G--CA-C-TT-T-CC-T-GACAC-T-C-A-AG-…	Bacteria(100);Bacteria_unclassified(100);Bacteria_unclassified(100);Bacteria_unclassified(100);Bacteria_unclassified(100);Bacteria_unclassified(100);Bacteria_unclassified(100);Bacteria_unclassified_unclassified(100);		0	0	0	0	0		0	0	0	0	0		0	0	0	0	0	0		0	0	0	0	0	0		0	0	0	0	0	0		0	8	0	0	0	0
	Otu00301	HWI-M02808_49_AEBFW_1_2102_4468_7353	AC-GT-AG-GGT--GCA-A-GC-G-T-T--GT-T-CGG-AA-TTA-C-T-GG-GC--GT-AAA-GG-GC-GC-G-TA-G-G-C-GG-G-CT-T-G-T--AA-G-T-T-A-G-T-T-G--TG-A-AA-TC-C-C-CG-G-G-CT-T-AA-C-C-T-G-G-G-A-C-G-T-G--C-A-A-CT-AA-A-AC-T-G-C--AA--G-T-C--T-T-G-A-G-T-A--T-TG--GA-G-A--G-G-AT---GG-C--AG--A--ATT----C-C-A-G-GT--GT-AG-AAGT-G-AAA-TTCGT-AGAT-A-TCT-G-G-A-A-G-A-AT-A-CC---GGA--G-GC-GAA-G-GC-G-G-C-TGT-CTG-G--CC-A-AA-T-AC-T-GACGC-T-A-A-GG-…	Bacteria(100);Bacteria_unclassified(100);Bacteria_unclassified(100);Bacteria_unclassified(100);Bacteria_unclassified(100);Bacteria_unclassified(100);Bacteria_unclassified(100);Bacteria_unclassified_unclassified(100);		0	0	0	0	0		0	0	0	0	0		0	0	0	0	0	0		0	0	0	0	0	0		0	0	0	0	0	0		0	0	0	0	0	8
	Otu00302	HWI-M02808_49_AEBFW_1_1111_23986_9585	AC-GA-AG-GCC--CCG-A-GC-G-T-T--AT-C-CGG-AT-TTA-C-T-GG-GC--GT-AAA-GA-GC-AT-A-CA-G-G-G-GG-A-TA-G-A-T--GC-G-T-C-T-G-T-T-G--TT-A-AA-TC-G-G-TT-G-G-CC-T-AA-C-C-C-A-C-C-G-G-C-T-G--C-A-A-TA-GA-T-AC-G-G-T--CT--A-A-C--T-A-G-A-G-G-G--C-GT--CA-G-A--G-G-TA---GA-T--GG--A--ACA----C-A-C-G-GT--GT-AG-GGGT-G-AAA-TCCGT-TGAT-A-TCG-T-G-T-G-G-A-AC-A-CC---GGA--G-GC-GAA-G-GC-A-A-T-CTA-CTG-G--GA-C-GC-A-CC-T-GACCC-T-C-A-AA-…	Bacteria(100);Bacteria_unclassified(100);Bacteria_unclassified(100);Bacteria_unclassified(100);Bacteria_unclassified(100);Bacteria_unclassified(100);Bacteria_unclassified(100);Bacteria_unclassified_unclassified(100);		0	0	0	0	0		0	0	0	0	0		0	0	0	0	0	0		0	0	0	8	0	0		0	0	0	0	0	0		0	0	0	0	0	0
	Otu00303	HWI-M02808_49_AEBFW_1_1114_16876_3863	AC-GG-AG-GGA--GCA-A-GC-G-T-T--AA-T-CGG-AA-TTA-C-T-GG-GC--GT-AAA-GC-GC-AC-G-CA-G-G-C-GG-T-TT-G-T-T--AA-G-T-C-A-G-A-T-G--TG-A-AA-TC-C-C-CG-G-G-CT-C-AA-C-C-T-G-G-G-A-A-C-T-G--C-A-T-TT-GA-A-AC-T-G-G--CA--A-G-C--T-A-G-A-G-T-C--T-CG--TA-G-A--G-G-GG---GG-T--AG--A--ATT----C-C-A-G-GT--GT-AG-CGGT-G-AAA-TGCGT-AGAG-A-TCT-G-G-A-G-G-A-AT-A-CC---GGT--G-GC-GAA-G-GC-G-G-C-CCC-CTG-G--CC-G-AA-G-TC-T-GCCGC-T-C-A-GG-…	Bacteria(100);"Proteobacteria"(100);Gammaproteobacteria(100);"Enterobacteriales"(100);Enterobacteriaceae(100);Enterobacteriaceae_unclassified(100);Enterobacteriaceae_unclassified(100);Enterobacteriaceae_unclassified_unclassified(100);		0	0	0	0	0		0	0	0	0	0		0	3	1	1	0	0		0	0	0	1	0	2		0	0	0	0	0	0		0	0	0	0	0	0
	Otu00304	HWI-M02808_49_AEBFW_1_2104_26529_21066	AC-GG-AG-GAT--CCA-A-GC-G-T-T--AT-C-CGG-AA-TCA-T-T-GG-GT--TT-AAA-GG-GT-CC-G-TA-G-G-C-GG-T-CT-T-A-T--AA-G-T-C-A-G-T-G-G--TG-A-AA-TC-T-C-CC-C-G-CT-C-AA-C-G-G-G-G-A-A-A-C-G-G--C-C-A-TT-GA-T-AC-T-G-T--AA--G-A-C--T-T-G-A-A-T-T--A-TT--AG-G-A--A-G-TA---AC-T--AG--A--ATA----T-G-T-A-GT--GT-AG-CGGC-G-AAA-TGCTT-AGAG-A-TTA-C-A-T-G-G-A-AT-A-CC---AAT--T-GC-GAA-G-GC-A-G-G-TTA-CTA-C--TA-A-TG-G-AT-T-GACGC-T-G-A-TG-…	Bacteria(100);"Bacteroidetes"(100);Flavobacteria(100);"Flavobacteriales"(100);Flavobacteriaceae(100);Flavobacterium(100);Flavobacterium_unclassified(100);Flavobacterium_unclassified_unclassified(100);		0	0	0	0	8		0	0	0	0	0		0	0	0	0	0	0		0	0	0	0	0	0		0	0	0	0	0	0		0	0	0	0	0	0
	Otu00305	HWI-M02808_49_AEBFW_1_2104_16921_6214	AC-GG-AG-GGA--GCA-A-GC-G-T-T--AA-T-CGG-AA-TTA-C-T-GG-GC--GT-AAA-GC-GC-AC-G-CA-G-G-C-GG-T-TT-G-T-T--AA-G-T-C-A-G-A-T-G--TG-A-AA-TC-C-C-CG-G-G-CT-C-AA-C-C-T-G-G-G-A-A-C-T-G--C-A-T-TT-GA-A-AC-T-G-G--CA--A-G-C--T-A-G-A-G-T-C--T-CG--TA-G-A--G-G-GG---GG-T--AG--A--ATT----C-C-A-G-GT--GT-AG-CGGT-G-AAA-TGCGT-AGAG-A-TCT-G-G-A-G-G-A-AT-A-CC---GGT--G-GC-GAA-G-GC-G-G-C-CCC-CTG-G--AC-G-AA-G-TC-T-GTCGC-T-C--AGT-…	Bacteria(100);"Proteobacteria"(100);Gammaproteobacteria(100);"Enterobacteriales"(100);Enterobacteriaceae(100);Enterobacteriaceae_unclassified(100);Enterobacteriaceae_unclassified(100);Enterobacteriaceae_unclassified_unclassified(100);		0	0	0	0	0		0	0	0	0	0		0	1	0	1	0	0		0	0	0	0	0	0		0	1	0	2	2	1		0	0	0	0	0	0
	Otu00306	HWI-M02808_49_AEBFW_1_1109_15546_5917	AC-GG-AG-GGT--GCA-A-GC-G-T-T--AA-T-CGG-AA-TTA-C-T-GG-GC--GT-AAA-GC-GC-AC-G-CA-G-G-C-GG-T-TT-G-T-T--AA-G-T-C-A-G-A-T-G--TG-A-AA-TC-C-C-CG-G-G-CT-C-AA-C-C-T-G-G-G-A-A-C-T-G--C-A-T-TT-GA-A-AC-T-G-G--CA--A-G-C--T-A-G-A-G-T-C--T-CG--TA-G-A--G-G-GG---GG-T--AG--A--ATT----C-C-A-G-GT--GT-AG-CGGT-G-AAA-TGCGT-AGAG-A-TCT-G-G-A-G-G-A-AT-A-CC---GGT--G-GC-GAA-G-GC-G-G-C-CCC-CTG-G--CC-G-AA-T-AC-T-GTCGC-T-C-A-GG-…	Bacteria(100);"Proteobacteria"(100);Gammaproteobacteria(100);"Enterobacteriales"(100);Enterobacteriaceae(100);Enterobacteriaceae_unclassified(100);Enterobacteriaceae_unclassified(100);Enterobacteriaceae_unclassified_unclassified(100);		0	0	0	0	0		0	0	0	0	0		0	2	1	0	0	0		0	1	0	3	0	1		0	0	0	0	0	0		0	0	0	0	0	0
	Otu00307	HWI-M02808_49_AEBFW_1_1101_11015_19501	AC-GT-AG-GGT--GCA-A-GC-G-T-T--AA-T-CGG-AA-TTA-C-T-GG-GC--GT-AAA-GC-GT-GC-G-CA-G-G-C-GG-T-TT-T-G-T--AA-G-T-C-A-G-G-T-G--TG-A-AA-TC-C-C-CG-A-G-CT-C-AA-C-T-T-G-G-G-A-A-T-T-G--C-A-C-TT-GA-G-AC-T-G-C--AA--G-A-C--T-A-G-A-G-T-A--T-GT--CA-G-A--G-G-GG---GG-T--GG--A--ATT----C-C-A-A-GT--GT-AG-CAGT-G-AAA-TGCGT-AGAT-A-TTT-G-G-A-A-G-A-AC-A-CC---GAT--G-GC-GAA-G-GC-A-G-C-CCC-CTG-G--GA-T-AA-T-AC-T-GACGC-T-C-A-TG-…	Bacteria(100);"Proteobacteria"(100);Betaproteobacteria(100);Betaproteobacteria_unclassified(100);Betaproteobacteria_unclassified(100);Betaproteobacteria_unclassified(100);Betaproteobacteria_unclassified(100);Betaproteobacteria_unclassified_unclassified(100);		0	0	0	0	0		0	0	0	0	0		0	0	0	0	0	0		0	0	0	0	0	0		0	0	0	0	0	0		0	0	0	8	0	0
	Otu00308	HWI-M02808_49_AEBFW_1_1102_16562_5177	AC-GG-AG-GGA--GCA-A-GC-G-T-T--AA-T-CGG-AA-TTA-C-T-GG-GC--GT-AAA-GC-GC-AC-G-CA-G-G-C-GG-T-TT-G-T-T--AA-G-T-C-A-G-A-T-G--TG-A-AA-TC-C-C-CG-G-G-CT-C-AA-C-C-T-G-G-G-A-A-C-T-G--C-A-T-TT-GA-A-AC-T-G-G--CA--A-G-C--T-A-G-A-G-T-C--T-CG--TA-G-A--G-G-GG---GG-T--AG--A--ATT----C-C-A-G-GT--GT-AG-CGGT-G-AAA-TGCGT-AGAG-A-TCT-G-G-A-G-G-A-AT-A-CC---GGT--G-GC-GAA-G-GC-G-G-C-CCC-CTG-G--AC-G-AA-G-AC-T-GACGC-T-C--TGG-…	Bacteria(100);"Proteobacteria"(100);Gammaproteobacteria(100);"Enterobacteriales"(100);Enterobacteriaceae(100);Enterobacteriaceae_unclassified(100);Enterobacteriaceae_unclassified(100);Enterobacteriaceae_unclassified_unclassified(100);		0	0	0	0	0		0	0	0	0	0		0	0	1	0	0	0		0	0	0	2	2	3		0	0	0	0	0	0		0	0	0	0	0	0
	Otu00309	HWI-M02808_49_AEBFW_1_2103_15677_2399	AC-GG-AG-GGT--GCA-A-GC-G-T-T--AA-T-CGG-AA-TTA-C-T-GG-GC--GT-AAA-GC-GC-AC-G-CA-G-G-C-GG-T-TT-G-T-T--AA-G-T-C-A-G-A-T-G--TG-A-AA-TC-C-C-CG-G-G-CT-C-AA-C-C-T-G-G-G-A-A-C-T-G--C-A-T-TT-GA-A-AC-T-G-G--CA--A-G-C--T-A-G-A-G-T-C--T-CG--TA-G-A--G-G-GG---GG-T--AG--A--ATT----C-C-A-G-GT--GT-AG-CGGT-G-AAA-TGCGT-AGAG-A-TCT-G-T-A-G-G-A-CT-C-CC---GGT--G-GC-GAA-G-GC-G-G-C-CCC-CTG-G--AC-G-AA-G-TC-T-GTCGC-T-C-A-GG-…	Bacteria(100);"Proteobacteria"(100);Gammaproteobacteria(100);"Enterobacteriales"(100);Enterobacteriaceae(100);Enterobacteriaceae_unclassified(100);Enterobacteriaceae_unclassified(100);Enterobacteriaceae_unclassified_unclassified(100);		0	0	0	0	0		0	0	0	0	0		0	0	0	0	0	3		1	0	0	1	0	0		0	2	0	0	1	0		0	0	0	0	0	0
	Otu00310	HWI-M02808_49_AEBFW_1_1103_13564_29032	AC-GT-AG-GGT--CCA-A-GC-G-T-T--AA-T-CGG-AA-TTA-C-T-GG-GC--GT-AAA-GC-GT-GC-G-CA-G-G-C-GG-T-TT-C-G-C--AA-G-T-C-A-G-A-T-G--TG-A-AA-GC-C-C-CG-G-G-CT-T-AA-C-C-T-G-G-G-A-A-C-T-G--C-A-T-TT-GA-A-AC-T-A-C--GA--G-G-C--T-A-G-A-G-T-G--T-GT--CA-G-A--G-G-GG---GG-T--AG--A--ATT----C-C-A-C-GT--GT-AG-CAGT-G-AAA-TGCGT-AGAG-A-TGT-G-G-A-G-G-A-AT-A-CC---GAT--G-GC-GAA-G-GC-A-G-C-CCC-CTG-G--GA-T-GA-C-AC-T-GACGC-T-C-A-TG-…	Bacteria(100);"Proteobacteria"(100);Betaproteobacteria(100);Betaproteobacteria_unclassified(100);Betaproteobacteria_unclassified(100);Betaproteobacteria_unclassified(100);Betaproteobacteria_unclassified(100);Betaproteobacteria_unclassified_unclassified(100);		0	0	0	0	0		0	0	0	0	0		0	0	0	0	0	0		0	0	0	0	0	0		0	0	0	0	0	0		0	8	0	0	0	0
	Otu00311	HWI-M02808_49_AEBFW_1_1102_25037_23436	AC-GTA-G-GGG--GCG-A-GC-G-T-T--GT-C-CGG-AT-TTA-C-T-GG-GC--GT-AAA-GG-GT-GA-G-TA-G-G-C-GG-T-AA-T-A-T--GT-G-T-C-A-G-A-T-G--TA-A-AA-GG-C-T-AA-G-G-CT-T-AA-C-C-A-T-A-G-T-T---A-G--C-A-T-TT-GA-A-AC-T-G-T--AT--T-A-C--T-T-G-A-G-T-G--C-AG--GA-G-A--G-G-TA---AG-T--GG--A--ATT----C-C-T-A-GT--GT-AG-CGGT-G-AAA-TGCGT-AGAT-A-TTA-G-G-A-G-G-A-AC-A-CC---AGT--G-GC-GAA-G-GC-G-A-C-TTT-CTG-G--AC-T-GT-A-AC-T-GACGC-T-G-A-GT-…	Bacteria(100);Firmicutes(100);Clostridia(100);Clostridiales(100);Clostridiales_Incertae_Sedis_XI(100);Sedimentibacter(100);Sedimentibacter_unclassified(100);Sedimentibacter_unclassified_unclassified(100);		8	0	0	0	0		0	0	0	0	0		0	0	0	0	0	0		0	0	0	0	0	0		0	0	0	0	0	0		0	0	0	0	0	0
	Otu00312	HWI-M02808_49_AEBFW_1_1102_11699_17698	AC-GT-AG-GTG--GCA-A-GC-G-T-T--AT-C-CGG-AA-TTA-T-T-GG-GC--GT-AAA-GG-GT-GC-G-TA-G-G-C-GG-T-TT-A-T-T--AA-G-T-C-T-A-T-G-G--TG-A-AA-GT-G-C-GG-G-G-CT-C-AA-C-C-C-C-G-T-A-T---G-G--C-C-A-TA-GA-A-AC-T-G-A--TA--G-A-C--T-A-G-A-G-T-G--C-AG--GA-G-A--G-G-GC---AA-T--GG--A--ATT----C-C-A-T-GT--GT-AG-CGGT-A-AAA-TGCGT-AGAT-A-TAT-G-G-A-G-G-A-AC-A-CC---AGT--G-GC-GAA-G-GC-G-G-T-TGC-CTG-G--CC-T-GT-A-AC-T-GACGC-T-G-A-AG-…	Bacteria(100);Bacteria_unclassified(100);Bacteria_unclassified(100);Bacteria_unclassified(100);Bacteria_unclassified(100);Bacteria_unclassified(100);Bacteria_unclassified(100);Bacteria_unclassified_unclassified(100);		0	0	0	0	0		0	0	8	0	0		0	0	0	0	0	0		0	0	0	0	0	0		0	0	0	0	0	0		0	0	0	0	0	0
	Otu00313	HWI-M02808_49_AEBFW_1_1112_26020_19137	AC-GA-AG-GGG--GCT-A-GC-G-T-T--GT-T-CGG-AA-TCA-C-T-GG-GC--GT-AAA-GC-GC-AC-G-TA-G-G-C-GG-A-CC-G-T-T--AA-G-T-C-G-G-A-G-G--TG-A-AA-GC-C-T-GG-G-G-CT-C-AA-C-C-C-C-A-G-A-A-C-T-G--C-C-T-TC-GA-T-AC-T-G-G--CG--G-T-C--T-T-G-A-G-T-G--T-GG--TA-G-A--G-G-TT---GG-T--GG--A--ACT----C-C-G-A-GT--GT-AG-AGGT-G-AAA-TTCGT-AGAT-A-TTC-G-G-A-A-G-A-AC-A-CC---AGT--G-GC-GAA-G-GC-G-G-C-CAA-CTG-G--AC-C-AT-T-AC-T-GACGC-T-G-A-TG-…	Bacteria(100);"Proteobacteria"(100);Alphaproteobacteria(100);Alphaproteobacteria_unclassified(100);Alphaproteobacteria_unclassified(100);Alphaproteobacteria_unclassified(100);Alphaproteobacteria_unclassified(100);Alphaproteobacteria_unclassified_unclassified(100);		0	0	0	0	0		0	0	0	0	0		0	0	0	0	0	0		0	0	0	0	0	0		0	8	0	0	0	0		0	0	0	0	0	0
	Otu00314	HWI-M02808_49_AEBFW_1_1102_28386_20657	AC-GG-AG-GGT--GCA-A-GC-A-T-T--AA-T-CGG-AA-TTA-C-T-GG-GC--GT-AAA-GG-GC-GC-G-TA-G-G-C-GG-C-CA-A-G-T--AA-G-T-C-A-T-T-T-G--TG-A-AA-TT-C-C-AG-A-G-CT-T-AA-C-T-C-T-G-G-A-G-C-A-G--C-A-G-AT-GA-A-AC-T-A-C--TT--A-G-C--T-T-G-A-G-T-A--A-AA--GC-G-G--A-G-AA---AA-C--GG--A--ATT----T-C-C-C-AT--GT-AG-CGGT-G-AAA-TGCGT-GGAT-A-TGG-G-A-A-G-G-A-AC-A-CC---GGT--G-GC-GAA-A-GC-G-G-T-TTT-CTA-G--CT-T-TT-T-AC-T-GACGC-T-G-A-GG-…	Bacteria(100);"Chlamydiae"(100);Chlamydiae(100);Chlamydiales(100);Chlamydiales_unclassified(100);Chlamydiales_unclassified(100);Chlamydiales_unclassified(100);Chlamydiales_unclassified_unclassified(100);		0	0	0	0	0		0	0	0	0	0		0	0	0	0	0	0		0	0	0	0	0	0		0	0	0	0	0	8		0	0	0	0	0	0
	Otu00315	HWI-M02808_49_AEBFW_1_1111_11521_27393	AC-AG-AG-ACC--TCA-A-GC-G-T-T--AT-C-CGG-AT-TTA-T-T-GG-GC--GT-AAA-GG-GT-GC-G-TA-G-G-C-GG-A-TA-T-A-T--TA-G-T-C-A-G-A-T-G--TC-A-AA-TC-C-T-TC-G-G-AT-C-AA-C-C-G-A-A-G-A-AC--C-G--C-A-T-TT-GA-A-AC-G-G-T--AT--G-T-C--T-T-G-A-G-A-A--T-GT--GA-G-A--G-A-TC---AG-T--GG--A--ATT----C-A-T-G-GT--GT-AG-TAGT-G-AAA-TGCGT-TGAT-A-TCA-T-G-A-A-G-A-AC-A-TC---CAA--G-GC-GAA-G-GC-A-G-C-TGA-TTG-G--CA-C-AT-T-TC-T-GACGC-T-G-A-GG-…	Bacteria(100);Bacteria_unclassified(100);Bacteria_unclassified(100);Bacteria_unclassified(100);Bacteria_unclassified(100);Bacteria_unclassified(100);Bacteria_unclassified(100);Bacteria_unclassified_unclassified(100);		0	8	0	0	0		0	0	0	0	0		0	0	0	0	0	0		0	0	0	0	0	0		0	0	0	0	0	0		0	0	0	0	0	0
	Otu00316	HWI-M02808_49_AEBFW_1_1113_27139_8381	AC-GT-AG-GGT--GCG-A-GC-G-T-T--AA-T-CGG-AA-TTA-C-T-GG-GC--GT-AAA-GC-GT-GC-G-CA-G-G-C-GG-T-TA-T-A-T--AA-G-A-C-A-G-A-T-G--TG-A-AA-TC-C-C-CG-G-G-CT-C-AA-C-C-T-G-G-G-A-C-C-T-G--C-A-T-TT-GT-G-AC-T-G-T--AT--A-G-C--T-A-G-A-G-T-G--C-GG--CA-G-A--G-G-GG---GA-T--GG--A--ATT----C-C-G-C-GT--GT-AG-CAGT-G-AAA-TGCGT-AGAT-A-TGC-G-G-A-G-G-A-AC-A-CC---GAT--G-GC-GAA-G-GC-A-A-T-CCC-CTG-G--GC-C-TG-C-AC-T-GACGC-T-C-A-TG-…	Bacteria(100);"Proteobacteria"(100);Betaproteobacteria(100);Burkholderiales(100);Burkholderiales_unclassified(100);Burkholderiales_unclassified(100);Burkholderiales_unclassified(100);Burkholderiales_unclassified(100);		5	0	0	0	0		0	0	0	0	0		0	0	0	0	0	0		0	0	0	0	0	0		0	0	0	0	0	0		0	0	0	0	0	3
	Otu00317	HWI-M02808_49_AEBFW_1_2101_16070_4645	AC-GG-AG-GGT--GCA-A-GC-G-T-T--AA-T-CGG-AA-TTA-C-T-GG-GC--GT-AAA-GC-GC-AC-G-CA-G-G-C-GG-T-TT-G-T-T--AA-G-T-C-A-G-A-T-G--TG-A-AA-TC-C-C-CG-G-G-CT-C-AA-C-C-T-G-G-G-A-A-C-T-G--C-A-T-TT-GA-A-AC-T-G-G--CA--A-G-C--T-A-G-A-G-T-C--T-CG--TA-G-A--G-G-GG---GG-T--AG--A--ATT----C-C-A-G-GT--GT-AG-CGGT-G-AAA-TGCGT-AGAG-A-TCT-G-G-A-G-G-A-AT-A-CC---GGT--G-GC-GAA-G-GC-G-G-C-CCC-CTG-G--AC-G-AA-G-TC-T-GTCGC-T-C--AGT-…	Bacteria(100);"Proteobacteria"(100);Gammaproteobacteria(100);"Enterobacteriales"(100);Enterobacteriaceae(100);Enterobacteriaceae_unclassified(100);Enterobacteriaceae_unclassified(100);Enterobacteriaceae_unclassified_unclassified(100);		0	0	0	0	0		0	0	0	0	0		0	1	0	1	1	3		0	0	0	0	0	0		0	0	0	0	0	0		0	0	0	0	1	1
	Otu00318	HWI-M02808_49_AEBFW_1_1103_18023_19022	AC-AG-AG-GGT--GCA-A-GC-G-T-T--GT-T-CGG-AA-TTA-T-T-GG-GC--GT-AAA-GG-GT-GG-G-TA-G-G-T-TG-T-CT-C-G-T--TT-G-T-C-A-G-A-G-G--TG-A-AA-TC-C-C-TG-G-G-CT-T-AA-C-C-C-A-G-G-A-A-C-T-G--C-C-T-TT-GA-A-AC-G-G-C--GA--G-A-C--T-G-G-A-G-T-A--C-TG--AA-G-A--G-G-GT---AG-C--GG--A--ATT----C-C-C-G-GT--GT-AG-CGGT-G-AAA-TGCGT-AGAG-A-TCG-G-G-A-G-G-A-AC-A-CC---AGA--G-GC-G-AAG-GC-G-G-C-TAC-CTG-G--GC-A-GT-A-AC-T-GACAC-T-C-A-AC-…	Bacteria(100);Bacteria_unclassified(100);Bacteria_unclassified(100);Bacteria_unclassified(100);Bacteria_unclassified(100);Bacteria_unclassified(100);Bacteria_unclassified(100);Bacteria_unclassified_unclassified(100);		0	0	0	0	0		0	0	0	0	0		0	0	0	0	0	0		0	0	0	0	0	0		0	0	0	0	0	8		0	0	0	0	0	0
	Otu00319	HWI-M02808_49_AEBFW_1_1106_20125_21872	AC-GG-AG-GGT--GCA-A-GC-G-T-T--AT-T-CGG-AA-TTA-C-T-GG-GC--GT-AAA-GC-GC-GT-G-CA-G-G-C-GG-G-CG-A-G-C--AA-G-T-C-T-G-A-T-G--TG-A-AA-GC-C-C-CG-G-G-CT-C-AA-C-C-T-G-G-G-A-A-G-T-G--C-A-T-TG-GA-A-AC-T-G-T--TC--G-T-C--T-T-G-A-G-T-T--C-TG--GA-G-A--G-G-AA---GG-G--GG--A--ATT----C-C-C-G-GT--GT-AG-AGGT-G-AAA-TTCGT-AGAG-A-TCG-G-G-A-G-G-A-AT-A-CC---AGT--G-GC-GAA-G-GC-G-C-C-CTT-CTG-G--AC-G-GC-A-AC-T-GACGC-T-G-A-GA-…	Bacteria(100);"Proteobacteria"(100);Deltaproteobacteria(100);Syntrophobacterales(100);Syntrophobacteraceae(100);Syntrophobacter(100);Syntrophobacter_unclassified(100);Syntrophobacter_unclassified_unclassified(100);		0	0	0	0	0		0	0	0	0	0		0	0	0	0	0	0		0	0	0	0	0	0		0	8	0	0	0	0		0	0	0	0	0	0
	Otu00320	HWI-M02808_49_AEBFW_1_1102_8496_8878	AC-GG-GG-GGT--GCG-A-GC-G-T-T--GT-C-CGG-AA-TCA-C-T-GG-GC--GT-AAA-GG-GC-GC-G-TA-G-G-T-GG-T-CT-G-A-T--AA-G-G-G-T-G-T-G-G--TG-A-AA-GC-C-C-GG-G-G-CT-C-AA-C-C-C-C-G-G-G-T-C-G-G--C-C-G-TG-CC-G-AC-T-G-T--TT--G-A-C--T-A-G-A-G-T-G--C-TG--TA-G-G--G-G-CA---GG-C--GG--A--ATT----C-C-G-G-GT--GT-AG-CGGT-G-GAA-TGCGT-AGAG-A-TCC-G-G-A-G-G-A-AG-A-CC---GGT--G-GC-GAA-G-GC-G-G-C-CTG-CTG-G--GC-A-GT-T-AC-T-GACAC-T-G-A-GG-…	Bacteria(100);"Gemmatimonadetes"(100);Gemmatimonadetes(100);Gemmatimonadales(100);Gemmatimonadaceae(100);Gemmatimonas(100);Gemmatimonas_unclassified(100);Gemmatimonas_unclassified_unclassified(100);		8	0	0	0	0		0	0	0	0	0		0	0	0	0	0	0		0	0	0	0	0	0		0	0	0	0	0	0		0	0	0	0	0	0
	Otu00321	HWI-M02808_49_AEBFW_1_2110_26211_6822	AC-GG-AG-GGT--GCA-A-GC-G-T-T--AA-T-CGG-AA-TTA-C-T-GG-GC--GT-AAA-GC-GC-AC-G-CA-G-G-C-GG-T-TT-G-T-T--AA-G-T-C-A-G-A-T-G--TG-A-AA-TC-C-C-CG-G-G-CT-C-AA-C-C-T-G-G-G-A-A-C-T-G--C-A-T-CC-AA-A-AC-T-G-G--CA--A-G-C--T-A-G-A-G-T-A--T-GG--TA-G-A--G-G-GT---AG-T--GG--A--ATT----T-C-C-T-GT--GT-AG-CGGT-G-AAA-TGCGT-AGAT-A-TAG-G-A-A-G-G-A-AC-A-CC---AGT--G-GC-GAA-G-GC-G-A-C-TAC-CTG-G--AC-T-GA-T-AC-T-GACGC-T-G-A-TG-…	Bacteria(100);"Proteobacteria"(100);Gammaproteobacteria(100);Gammaproteobacteria_unclassified(100);Gammaproteobacteria_unclassified(100);Gammaproteobacteria_unclassified(100);Gammaproteobacteria_unclassified(100);Gammaproteobacteria_unclassified_unclassified(100);		0	0	2	0	0		0	0	0	0	0		0	0	0	0	0	0		0	5	0	0	1	0		0	0	0	0	0	0		0	0	0	0	0	0
	Otu00322	HWI-M02808_49_AEBFW_1_1104_26579_15723	AC-GA-GT-GCC--TCG-A-GC-G-T-T--AT-C-CGG-AA-TTA-C-T-GG-GC--GT-AAA-GG-GT-GC-G-TA-G-G-T-GG-T-CT-A-G-T--TA-G-T-C-T-T-G-T-G--TT-A-AA-TT-C-T-TC-G-G-CT-T-AA-C-C-G-G-G-G-G-C---ATG--C-A-C-AG-GA-T-AC-G-G-C--AA--G-A-C--T-T-G-A-G-G-A--T-AC--GA-G-G--G-G-TC---CG-T--GG--A--ATT----C-T-A-G-GT--GT-AG-CGGT-G-AAA-TGCGT-TGAT-A-TCT-A-G-G-A-G-A-AC-A-CC---AAA--A-GC-GAA-G-GC-A-G-C-GGA-CTG-G--AG-T-AT-T-CC-T-GACAC-T-G-A-GG-…	Bacteria(100);Bacteria_unclassified(100);Bacteria_unclassified(100);Bacteria_unclassified(100);Bacteria_unclassified(100);Bacteria_unclassified(100);Bacteria_unclassified(100);Bacteria_unclassified_unclassified(100);		0	0	0	0	0		0	0	0	0	0		0	0	0	0	0	0		0	0	0	0	0	0		0	0	0	0	0	0		0	8	0	0	0	0
	Otu00323	HWI-M02808_49_AEBFW_1_1102_24921_19004	AC-GA-GT-GCC--TCA-A-GC-G-T-T--AT-C-CGG-AA-TTA-T-T-GG-GC--GT-AAA-GG-AT-GT-G-TA-G-G-T-GG-T-CG-T-G-T--TA-G-T-C-T-C-T-T-G--TT-A-AA-TT-C-T-TC-G-G-CT-T-AA-C-C-G-G-G-G-G-C-A-T-G--C-A-A-GG-GA-A-AC-G-G-C--AC--G-AC---T-C-G-A-G-G-A--T-GC--AA-G-G--G-G-TC---TC-T--GG--A--ACT----C-A-T-A-GT--GT-AG-CGGT-G-AAA-TGCGT-TGAT-A-TTA-T-G-G-G-G-A-AC-A-CC---AAA--A-GC-GAA-G-GC-A-A-G-AGA-CTG-G--GG-C-AC-T-CC-T-GACAC-T-G-A-AA-…	Bacteria(100);Bacteria_unclassified(100);Bacteria_unclassified(100);Bacteria_unclassified(100);Bacteria_unclassified(100);Bacteria_unclassified(100);Bacteria_unclassified(100);Bacteria_unclassified_unclassified(100);		8	0	0	0	0		0	0	0	0	0		0	0	0	0	0	0		0	0	0	0	0	0		0	0	0	0	0	0		0	0	0	0	0	0
	Otu00324	HWI-M02808_49_AEBFW_1_1101_19489_16692	AC-GT-GA-GCC--CCA-A-GC-G-T-T--AT-C-CGG-AA-TTA-C-T-GG-GC--GT-AAA-GA-GT-GC-G-TA-G-G-T-GG-T-CG-T-A-T--TA-G-T-C-T-T-C-T-G--TT-C-AA-TC-C-T-TC-G-G-CT-C-AA-C-C-G-A-A-G-A-A-C-C-G--C-A-G-AG-GA-A-AC-G-G-T--AC--G-A-C--T-G-G-A-G-T-G--T-GT--GA-G-A--G-G-TG---AG-C--GG--A--ACT----C-A-T-G-GT--GT-AG-GGGT-G-AAA-TCCGT-TGAT-A-TCA-T-G-G-G-G-A-AC-A-CC---AAA--T-GC-GAA-G-GC-A-G-C-TCA-CTG-G--CA-C-AC-A-AC-T-GACGC-T-G-A-G-G…	Bacteria(100);Bacteria_unclassified(100);Bacteria_unclassified(100);Bacteria_unclassified(100);Bacteria_unclassified(100);Bacteria_unclassified(100);Bacteria_unclassified(100);Bacteria_unclassified_unclassified(100);		0	0	0	0	0		0	0	0	0	0		0	0	0	0	0	0		0	0	0	0	0	0		0	0	0	0	8	0		0	0	0	0	0	0
	Otu00325	HWI-M02808_49_AEBFW_1_2110_19098_2961	AC-GA-GG-GAT--CCT-A-GC-G-T-T--GC-T-CGG-AA-TCA-T-T-GG-GC--GT-AAA-GC-GG-GT-G-TA-G-G-T-GG-C-TT-T-G-T--AA-G-T-C-A-G-G-T-G--TG-A-AA-GC-C-C-AG-G-G-CT-C-AA-C-C-C-T-G-G-A-A-G-T-G--C-A-T-CT-GA-T-AC-T-G-C--GA--A-G-C--T-T-G-A-G-T-G--T-TG--GA-G-A--G-G-TC---AT-C--GG--A--ATA----C-C-T-G-GT--GT-AG-TGGT-G-AAA-TACGT-AGAT-A-TCA-G-G-T-G-G-A-AC-A-CC---GGA--G-GC-GAA-G-GC-G-G-G-TGA-CTG-G--CC-A-AA-C-AC-T-GACAC-T-G-A-GA-…	Bacteria(100);"Proteobacteria"(100);Deltaproteobacteria(100);Bdellovibrionales(100);Bdellovibrionaceae(100);Bdellovibrio(100);Bdellovibrio_unclassified(100);Bdellovibrio_unclassified_unclassified(100);		0	0	0	0	0		0	0	0	0	0		0	0	0	0	0	0		0	0	0	0	0	0		0	0	0	0	0	8		0	0	0	0	0	0
	Otu00326	HWI-M02808_49_AEBFW_1_1102_22995_3715	AC-GG-AG-GGT--GCA-A-GC-G-T-T--GC-T-CGG-AA-TTA-C-T-GG-GC--GT-AAA-GG-GG-AG-G-TA-G-G-C-GG-T-CT-T-A-T--TT-G-T-C-T-G-T-G-G--TG-A-AA-TC-C-C-TG-G-G-CT-T-AA-C-C-C-A-G-G-A-A-G-T-G--C-C-T-CG-GA-A-AC-G-G-T--GA--G-A-C--T-A-G-A-G-T-C--C-TA--GA-G-A--G-G-GT---CG-T--GG--A--ATT----C-C-C-G-GT--GT-AG-CGGT-G-AAA-TGCGT-AGAG-A-TCG-G-G-A-G-G-A-AC-A-CC---AGA--G-GC-GAAA--GC-G-G-C-GAC-CTG-G--AA-A-GG-A-AC-T-GACGC-T-C-A-AC-…	Bacteria(100);Bacteria_unclassified(100);Bacteria_unclassified(100);Bacteria_unclassified(100);Bacteria_unclassified(100);Bacteria_unclassified(100);Bacteria_unclassified(100);Bacteria_unclassified_unclassified(100);		0	0	0	0	8		0	0	0	0	0		0	0	0	0	0	0		0	0	0	0	0	0		0	0	0	0	0	0		0	0	0	0	0	0
	Otu00327	HWI-M02808_49_AEBFW_1_1105_21279_17261	AC-GA-GT-GCC--CCA-A-GC-G-T-T--AT-C-CGG-AA-TCA-T-T-GG-GC--GT-AAA-GG-GT-GT-G-TA-G-G-T-GG-T-TG-T-G-T--TA-G-T-C-T-T-C-T-G--TT-A-AA-TT-C-T-TC-G-G-CT-T-AA-C-C-G-G-G-G-G-C-A-T-G--C-A-G-AG-GA-A-AC-G-G-C--AC--A-AC---T-A-G-A-G-G-A--T-GC--GA-G-A--G-G-TA---AA-T--GG--A--ACT----C-A-T-G-GA--GT-AG-GGGT-G-AAA-TCCGT-TGAT-A-TCA-T-G-G-G-G-A-AC-A-CC---GAA--A-GC-GAA-G-GC-A-A-T-TTA-CTG-G--CG-C-AC-T-CC-T-GACAC-T-G-A-GA-…	Bacteria(100);OD1(100);OD1_class_incertae_sedis(100);OD1_order_incertae_sedis(100);OD1_family_incertae_sedis(100);OD1_genus_incertae_sedis(100);OD1_genus_incertae_sedis_unclassified(100);OD1_genus_incertae_sedis_unclassified_unclassified(100);		0	0	0	0	0		0	0	0	0	0		0	0	0	0	0	0		0	0	0	0	0	0		0	0	0	0	0	2		0	0	0	6	0	0
	Otu00328	HWI-M02808_49_AEBFW_1_1110_7807_22424	AC-GG-AG-GGT--GCA-A-GC-G-T-T--GA-T-CGG-AA-TTA-C-T-GG-GC--GT-AAA-GA-GT-GC-G-TA-G-G-T-GG-T-TA-A-T-T--AA-G-T-T-A-T-C-T-G--TG-A-AA-TC-C-C-TG-G-G-CT-C-AA-C-C-T-G-G-G-C-A---G-GT-C-A-G-AT-GA-T-AC-T-G-A--TT--G-A-C--T-C-G-A-G-T-A--C-GG--GA-G-A--G-G-GT---AG-T--GG--A--ATT----T-C-C-G-GT--GT-AG-CGGT-G-AAA-TGCGT-AGAG-A-TCG-G-A-A-G-G-A-AC-A-CC---AGT--G-GC-GAA-G-GC-G-G-C-TAC-CTG-G--CC-T-GA-T-AC-T-GACAC-T-G-A-GG-…	Bacteria(100);"Proteobacteria"(100);Gammaproteobacteria(100);Legionellales(100);Legionellaceae(100);Legionella(100);Legionella_unclassified(100);Legionella_unclassified_unclassified(100);		8	0	0	0	0		0	0	0	0	0		0	0	0	0	0	0		0	0	0	0	0	0		0	0	0	0	0	0		0	0	0	0	0	0
	Otu00329	HWI-M02808_49_AEBFW_1_1103_19007_23335	AC-AG-AG-GGT--GCA-A-GC-G-T-T--AA-T-CGG-AA-TTA-C-T-GG-GC--GT-AAA-GC-GC-GC-G-TA-G-G-T-GG-T-TC-G-T-T--AA-G-T-T-G-G-A-T-G--TG-A-AA-TC-C-C-CG-G-G-CT-C-AA-C-C-T-G-G-G-A-A-C-T-G--C-A-T-TC-AA-A-AC-T-G-A--CG--A-G-C--T-A-G-A-G-T-A--T-GG--TA-G-A--G-G-GT---GG-T--GG--A--ATT----T-C-C-T-GT--GT-AG-CGGT-G-AAA-TGCGT-AGAT-A-TAG-G-A-A-G-G-A-AC-A-CC---AGT--G-GC-GAA-G-GCAG-G-T-CAC-TAA-G--TC-T-TA---AC-T-GACGC-T-G-A-TG-…	Bacteria(100);"Proteobacteria"(100);Gammaproteobacteria(100);Gammaproteobacteria_unclassified(100);Gammaproteobacteria_unclassified(100);Gammaproteobacteria_unclassified(100);Gammaproteobacteria_unclassified(100);Gammaproteobacteria_unclassified_unclassified(100);		0	0	0	1	0		0	0	0	0	0		0	2	0	0	0	3		0	0	0	0	0	0		0	0	0	0	0	0		0	0	0	0	0	2
	Otu00330	HWI-M02808_49_AEBFW_1_1110_28237_17599	AC-AG-AG-ACC--TCA-A-GC-G-T-T--AT-C-CGG-AT-TTG-T-T-GG-GC--GT-AAA-GG-GC-AG-G-TA-G-G-T-GG-A-TA-T-G-T--TA-G-T-C-G-G-A-T-G--TT-A-AA-TC-C-C-GG-G-G-CT-C-AA-C-C-C-C-G-G-A-T-C-A-G--C-A-T-TC-GA-A-AC-G-G-C--AT--G-T-C--T-C-G-A-G-G-A--T-GT--GA-G-A--G-A-TC---AG-T--GG--A--ATT----T-A-T-G-GT--GT-AG-TAGT-G-AAA-TGCGT-TGAT-A-TCA-T-A-A-A-G-A-AC-A-CC---CAA--G-GC-GAA-G-GC-A-A-C-TGA-TTG-G--CA-C-AT-A-TC-T-GACAC-T-G-A-GC-…	Bacteria(100);Bacteria_unclassified(100);Bacteria_unclassified(100);Bacteria_unclassified(100);Bacteria_unclassified(100);Bacteria_unclassified(100);Bacteria_unclassified(100);Bacteria_unclassified_unclassified(100);		0	0	0	0	0		0	0	0	0	0		0	0	0	0	0	0		0	0	0	0	0	0		0	0	0	0	0	0		8	0	0	0	0	0
	Otu00331	HWI-M02808_49_AEBFW_1_1104_6710_24903	AC-GT-AG-GTG--GCA-A-GC-G-T-T--GT-C-CGG-AT-TTA-C-T-GG-GC--GT-AAA-GG-GA-GC-G-TA-G-G-C-GG-A-C--T-TTT--AA-G-T-G-G-G-A-T-G--TG-A-AA-TA-C-T-CG-G-G-CT-T-AA-C-C-T-G-A-G-T-G-C-T-G--C-A-T-TC-CA-A-AC-T-G-G--AA--G-T-C--T-A-G-A-G-T-G--C-AG--GA-G-G--G-G-AA---AG-T--GG--A--ATT----C-A-T-A-GT--GT-AG-CGGT-G-AAA-TGCGT-AGAG-A-TTA-T-G-A-A-G---AA-CACC---AGT--G-GC-GAA-G-GC-G-A-C-TTT-CTG-G--AC-T-GT-A-AC-T-GACGC-T-G-A-GG-…	Bacteria(100);Firmicutes(100);Clostridia(100);Clostridiales(100);Clostridiaceae_1(100);Clostridium_sensu_stricto(100);Clostridium_sensu_stricto_unclassified(100);Clostridium_sensu_stricto_unclassified_unclassified(100);		0	0	0	0	0		0	0	0	0	0		0	0	0	0	0	0		0	0	0	8	0	0		0	0	0	0	0	0		0	0	0	0	0	0
	Otu00332	HWI-M02808_49_AEBFW_1_1102_23221_5363	AC-GT-AG-GTG--GCA-A-GC-G-T-T--GT-C-CGG-AA-TTA-T-T-GG-GC--GT-AAA-GC-GC-GC-G-CA-G-G-C-GG-C-CT-T-T-T--AA-G-T-C-T-G-A-T-G--TG-A-AA-GC-C-C-CC-G-G-CT-C-AA-C-C-G-G-G-G-A-G---G-GC-C-A-T-TG-GA-A-AC-T-G-G--AA--G-G-C--T-T-G-A-G-T-A--C-AG--AA-G-A--G-A-AG---AG-T--GG--A--ATT----C-C-A-C-GT--GT-AG-CGGT-G-AAA-TGCGT-AGAG-A-TGT-G-G-A-G-G-A-AC-A-CC---AGT--G-GC-GAA-G-GC-G-A-C-TCT-TTG-G--TC-T-GT-A-AC-T-GACGC-T-G-A-GG-…	Bacteria(100);Firmicutes(100);Bacilli(100);Bacillales(100);Bacillales_Incertae_Sedis_XII(100);Exiguobacterium(100);Exiguobacterium_unclassified(100);Exiguobacterium_unclassified_unclassified(100);		0	0	0	0	0		0	0	7	0	0		0	0	0	0	0	0		0	0	0	0	0	0		0	0	0	0	0	0		0	0	0	0	0	0
	Otu00333	HWI-M02808_49_AEBFW_1_1104_10641_27546	AC-AG-AG-GTC--TCA-A-GC-G-T-T--GT-T-CGG-AT-TCA-T-T-GG-GC--GT-AGA-GG-GT-GC-G-TA-G-G-T-GG-C-GG-G-G-T--AA-G-T-C-G-G-A-T-G--TG-A-AA-TC-C-C-GG-G-G-CT-C-AA-C-C-C-C-G-G-A-A-C-T-G--C-A-T-TC-GA-T-AC-T-G-C--CC--T-G-C--T-C-G-A-G-T-A--C-TG--GA-G-A--G-G-AG---AT-T--GG--A--ATT----T-A-C-G-GT--GT-AG-CAGT-G-AAA-TGCGT-AGAT-A-TCG-T-A-A-G-G-A-AG-A-CC---AGT--G-GC-GAA-G-GC-G-A-A-TCT-CTG-G--AC-A-GT-T-AC-T-GACAC-T-G-A-GG-…	Bacteria(100);"Verrucomicrobia"(100);Spartobacteria(100);Spartobacteria_order_incertae_sedis(100);Spartobacteria_family_incertae_sedis(100);Spartobacteria_genera_incertae_sedis(100);Spartobacteria_genera_incertae_sedis_unclassified(100);Spartobacteria_genera_incertae_sedis_unclassified_unclassified(100);		0	0	0	0	0		0	0	0	0	0		0	0	0	0	0	0		0	0	0	7	0	0		0	0	0	0	0	0		0	0	0	0	0	0
	Otu00334	HWI-M02808_49_AEBFW_1_2111_22789_12605	AC-GA-AG-GGG--GCT-A-GC-G-T-T--GC-T-CGG-AA-TTA-C-T-GG-GC--GT-AAA-GC-GC-GC-G-TA-G-G-T-GG-T-TC-G-T-T--AA-G-T-T-G-G-A-T-G--TG-A-AA-TC-C-C-CG-G-G-CT-C-AA-C-C-T-G-G-G-A-A-C-T-G--C-A-T-TT-GA-A-AC-T-G-G--CA--A-G-C--T-A-G-A-G-T-C--T-CG--TA-G-A--G-G-GG---GG-T--AG--A--ATT----C-C-A-G-GT--GT-AG-CGGT-G-AAA-TGCGT-AGAG-A-TCT-G-G-A-G-G-A-AT-A-CC---GGT--G-GC-GAA-G-GC-G-G-C-CCC-CTG-G--AC-G-AA-G-AC-T-GACGC-T-C-A-GG-…	Bacteria(100);"Proteobacteria"(100);Gammaproteobacteria(100);"Enterobacteriales"(100);Enterobacteriaceae(100);Enterobacteriaceae_unclassified(100);Enterobacteriaceae_unclassified(100);Enterobacteriaceae_unclassified_unclassified(100);		0	0	0	0	0		0	0	0	0	0		2	0	0	0	0	0		0	0	0	0	0	0		0	0	0	0	2	0		0	0	0	0	0	3
	Otu00335	HWI-M02808_49_AEBFW_1_1105_24970_24174	AC-AG-AG-GCC--CCA-A-GC-G-T-T--AT-C-CGG-AA-TCA-C-T-GG-GC--GT-AAA-GG-GT-GT-G-TA-G-G-C-GG-T-AT-T-G-T--TA-G-T-C-G-C-C-T-G--TT-A-AA-GC-C-T-CC-G-A-CT-C-AA-T-C-G-G-A-G-A-A-G-T-G--C-A-A-GC-GA-A-AC-G-G-C--AA--T-ACT--T---G-A-G-G-A--T-GC--GA-G-G--G-G-TC---AG-T--GG--A--ACT----C-A-T-G-GA--GT-AG-GGGT-G-AAA-TCCGT-TGAT-A-TCA-T-G-G-G-G-A-AC-A-CC---AAA--A-GC-GAA-G-GC-A-A-C-TGA-CTG-G--CG-C-AC-T-CC-T-GACGC-T-G-A-AA-…	Bacteria(100);OD1(100);OD1_class_incertae_sedis(100);OD1_order_incertae_sedis(100);OD1_family_incertae_sedis(100);OD1_genus_incertae_sedis(100);OD1_genus_incertae_sedis_unclassified(100);OD1_genus_incertae_sedis_unclassified_unclassified(100);		0	0	0	0	0		0	7	0	0	0		0	0	0	0	0	0		0	0	0	0	0	0		0	0	0	0	0	0		0	0	0	0	0	0
	Otu00336	HWI-M02808_49_AEBFW_1_1106_17029_18336	AC-GG-AG-GGT--GCA-A-GC-G-T-T--AA-T-CGG-AA-TTA-C-T-GG-GC--GT-AAA-GC-GC-AC-G-CA-G-G-C-GG-T-TT-G-T-T--AA-G-T-C-A-G-A-T-G--TG-A-AA-TC-C-C-CG-G-G-CT-C-AA-C-C-T-G-G-G-A-A-C-T-G--C-A-T-CC-AA-A-AC-T-G-G--CA--A-G-C--T-A-G-A-G-T-A--T-GG--TA-G-A--G-G-GT---AG-T--GG--A--ATT----T-C-C-T-GT--GT-AG-CGGT-G-AAA-TGCGT-AGAT-A-TAG-G-A-A-G-G-A-AC-A-CC---AGT--G-GC-GAA-G-GC-G-G-C-AAC-CTG-G--CT-C-AT-T-AC-T-GACGC-T-G-A-GG-…	Bacteria(100);"Proteobacteria"(100);Gammaproteobacteria(100);Gammaproteobacteria_unclassified(100);Gammaproteobacteria_unclassified(100);Gammaproteobacteria_unclassified(100);Gammaproteobacteria_unclassified(100);Gammaproteobacteria_unclassified_unclassified(100);		0	0	0	0	0		0	0	0	0	0		2	0	0	0	3	0		0	0	0	0	0	0		0	0	0	0	0	2		0	0	0	0	0	0
	Otu00337	HWI-M02808_49_AEBFW_1_1114_19793_11701	AC-GG-AG-GGT--GCA-A-GC-G-T-T--AT-C-CGG-AT-TTA-C-T-GG-GT--TT-AAA-GG-GT-GC-G-TA-G-G-C-GG-A-CT-T-T-T--AA-G-T-C-A-A-A-T-G--TG-A-AA-GC-T-T-GC-A-G-CT-C-AA-C-T-G-T-A-A-T-A-T-T-G--C-G-T-TT-GA-T-AC-T-G-G--AA--G-T-C--T-T-G-A-A-T-T--T-AG--TA-G-A--A-G-TG---GG-C--GG--A--ATA----C-A-T-C-AT--GT-AG-CGGT-G-AAA-TGCTT-AGAT-A-TGA-T-G-T-A-G-A-AC-A-CC---GAT--T-GC-GAA-G-GC-A-G-C-TCG-CTA-T--GC-T-AA-T-AT-T-GACGC-T-G-A-GG-…	Bacteria(100);"Bacteroidetes"(100);"Bacteroidetes"_unclassified(100);"Bacteroidetes"_unclassified(100);"Bacteroidetes"_unclassified(100);"Bacteroidetes"_unclassified(100);"Bacteroidetes"_unclassified(100);"Bacteroidetes"_unclassified_unclassified(100);		0	0	0	0	0		0	0	0	0	0		0	0	0	0	0	0		0	0	0	0	0	0		0	0	0	7	0	0		0	0	0	0	0	0
	Otu00338	HWI-M02808_49_AEBFW_1_1103_16377_13631	AC-GG-AG-GGT--GCG-A-GC-G-T-T--AA-T-CGG-AA-TTA-C-T-GG-GC--GT-AAA-GG-GT-GC-G-TA-G-G-T-GG-T-CT-A-T-T--AA-G-T-T-A-T-C-T-G--TG-A-AA-TA-C-C-CG-G-G-CT-T-AA-C-C-T-G-G-G-C-A-G-G-T--C-A-G-AT-AA-G-AC-T-G-A--TA--G-A-C--T-C-G-A-G-T-A--T-GG--GA-G-A--G-G-GT---AG-T--GG--A--ATT----T-C-C-G-GT--GT-AG-CGGT-G-AAA-TGCGT-AGAG-A-TCG-G-A-A-G-G-A-AC-A-CC---AGT--G-GC-GAA-G-GC-G-G-C-TAC-CTG-G--CC-T-AA-T-AC-T-GACAC-T-G-A-GG-…	Bacteria(100);"Proteobacteria"(100);Gammaproteobacteria(100);Legionellales(100);Legionellaceae(100);Legionella(100);Legionella_unclassified(100);Legionella_unclassified_unclassified(100);		0	0	0	0	0		0	0	0	0	0		0	0	0	0	0	0		0	0	0	0	0	0		0	0	0	0	0	7		0	0	0	0	0	0
	Otu00339	HWI-M02808_49_AEBFW_1_1113_28224_17485	AC-GG-AG-GGT--GCA-A-GC-A-T-T--AA-T-CGG-AT-TTA-T-T-GG-GC--GT-GAA-GA-GC-GC-G-TA-G-G-C-GG-G-AA-A-G-A--AA-G-T-T-G-G-A-T-G--TG-A-AA-GC-T-C-GA-G-G-CT-C-AA-C-C-T-C-G-A-A-A-C-C-G--C-A-T-CC-AA-A-AC-T-C-C--TT--T-T-C--T-A-G-A-G-G-A--T-GG--AC-G-G--A-G-AA---AA-T--GG--A--ATT----C-C-A-C-GT--GT-AG-CGGT-G-AAA-TGCGT-AGAT-A-TGT-G-G-A-A-G-A-AC-A-CC---AGT--G-GC-GAA-G-GC-G-A-T-TTT-CTA-G--TT-T-AT-T-CC-T-GACGC-T-A-A-TG-…	Bacteria(100);"Chlamydiae"(100);Chlamydiae(100);Chlamydiales(100);Parachlamydiaceae(100);Parachlamydiaceae_unclassified(100);Parachlamydiaceae_unclassified(100);Parachlamydiaceae_unclassified_unclassified(100);		0	0	0	0	0		0	7	0	0	0		0	0	0	0	0	0		0	0	0	0	0	0		0	0	0	0	0	0		0	0	0	0	0	0
	Otu00340	HWI-M02808_49_AEBFW_1_1106_17930_16478	AC-GG-AG-GGT--GCA-A-GC-G-T-T--GT-T-CGG-AA-TTA-C-T-GG-GC--GT-AAA-GC-GC-GT-G-TA-G-G-C-GG-C-CG-A-C-T--AA-G-T-C-T-G-G-T-G--TG-A-AA-GC-C-C-GG-G-G-CT-C-AC-C-C-C-C-G-G-A-A-G-T-G--C-G-C-TG-GA-A-AC-T-G-G--TC--G-G-C--T-A-G-A-G-T-A--T-GG--GA-G-A--G-G-AA---AG-T--GG--A--ATT----C-C-C-G-GT--GT-AG-CGGT-G-AAA-TGCGT-AGAT-A-TCG-G-G-A-G-G-A-AC-A-CC---AGC--G-GC-GAA-G-GC-G-G-C-TTT-CTG-G--AC-C-AA-T-AC-T-GACGC-T-G-A-GA-…	Bacteria(100);"Proteobacteria"(100);Deltaproteobacteria(100);Deltaproteobacteria_unclassified(100);Deltaproteobacteria_unclassified(100);Deltaproteobacteria_unclassified(100);Deltaproteobacteria_unclassified(100);Deltaproteobacteria_unclassified_unclassified(100);		0	0	0	0	0		0	0	0	0	0		0	0	0	0	0	0		0	0	0	0	0	0		0	0	0	0	7	0		0	0	0	0	0	0
	Otu00341	HWI-M02808_49_AEBFW_1_1102_23874_9411	AC-GT-AG-GTG--GCA-A-GC-G-T-T--GT-C-CGG-AA-TTA-C-T-GG-GT--GT-AAA-GG-GA-GC-G-TA-G-G-C-GG-G-GA-G-C-C--AA-G-T-C-A-G-C-T-G--TG-A-AA-AC-T-A-CG-G-G-CT-T-AA-C-T-T-G-T-A-G-A-C-T-G--C-A-G-TT-GA-A-AC-T-G-G--TT--T-T-C--T-T-G-A-G-T-G--A-AG--TA-G-A--G-G-TT---GG-C--GG--A--ATT----C-C-G-A-GT--GT-AG-CGGT-G-AAA-TGCGT-AGAT-A-TTC-G-G-A-G-G-A-AC-A-CC---GGT--G-GC-GAA-G-GC-G-G-C-CAA-CTG-G--GC-T-TT-A-AC-T-GACGC-T-G-A-GG-…	Bacteria(100);Firmicutes(100);Clostridia(100);Clostridiales(100);Ruminococcaceae(100);Ruminococcaceae_unclassified(100);Ruminococcaceae_unclassified(100);Ruminococcaceae_unclassified_unclassified(100);		0	0	0	0	7		0	0	0	0	0		0	0	0	0	0	0		0	0	0	0	0	0		0	0	0	0	0	0		0	0	0	0	0	0
	Otu00342	HWI-M02808_49_AEBFW_1_1107_13729_20269	AC-GG-AG-GGA--GCT-A-GC-G-T-T--GT-T-CGG-AA-TTA-C-T-GG-GC--GT-AAA-GC-GC-GC-G-TA-G-G-C-GG-C-TT-T-T-T--AA-G-T-C-A-G-G-G-G--TG-A-AA-TC-C-A-GG-A-G-CT-C-AA-C-T-C-C-G-G-A-A-C-T-G--C-C-C-TT-GA-A-AC-T-G-G--GA--A-G-C--T-A-G-A-A-T-A--T-TG--GA-G-A--G-G-TA---AG-T--GG--A--ATT----C-C-G-A-GT--GT-AG-AGGT-G-AAA-TTCGT-AGAT-A-TTC-G-G-A-A-G-A-AC-A-CC---AGT--G-GC-GAA-G-GC-G-A-C-TTA-CTG-G--AC-A-AT-T-AT-T-GACGC-T-G-A-GG-…	Bacteria(100);"Proteobacteria"(100);Alphaproteobacteria(100);Sphingomonadales(100);Erythrobacteraceae(100);Erythrobacteraceae_unclassified(100);Erythrobacteraceae_unclassified(100);Erythrobacteraceae_unclassified(100);		0	7	0	0	0		0	0	0	0	0		0	0	0	0	0	0		0	0	0	0	0	0		0	0	0	0	0	0		0	0	0	0	0	0
	Otu00343	HWI-M02808_49_AEBFW_1_1106_18266_3645	AC-GG-AG-GGA--GCA-A-GC-G-T-T--AT-C-CGG-AT-TTA-T-T-GG-GT--TT-AAA-GG-GT-CC-G-TA-G-G-C-GG-A-CT-G-A-T--AA-G-T-C-A-G-T-G-G--TG-A-AA-TC-C-G-AC-A-G-CT-T-AA-C-T-G-T-C-G-A-A-C-T-G--C-C-A-TT-GA-T-AC-T-A-T--TA--G-T-C--T-T-G-A-G-T-A--A-GG--TT-G-A--A-G-TG---GC-T--GG--A--ATA----A-G-T-A-GT--GT-AG-CGGT-G-AAA-TGCAT-AGAT-A-TTA-C-T-T-A-G-A-AC-A-CC---AAT--T-GC-GAA-G-GC-A-G-G-TCA-CTA-A--GT-C-TT-A-AC-T-GACGC-T-G-A-TG-…	Bacteria(100);"Bacteroidetes"(100);Flavobacteria(100);"Flavobacteriales"(100);Flavobacteriaceae(100);Elizabethkingia(100);Elizabethkingia_unclassified(100);Elizabethkingia_unclassified_unclassified(100);		1	0	0	1	0		0	0	1	0	0		0	0	0	0	0	0		0	0	0	0	0	1		1	0	0	0	0	1		0	0	0	0	0	1
	Otu00344	HWI-M02808_49_AEBFW_1_1110_12996_26417	AC-GG-AG-GGT--GCA-A-GC-G-T-T--AT-C-CGG-AT-TTA-T-T-GG-GT--TT-AAA-GG-GT-CC-G-TA-G-G-C-GG-C-TT-A-T-T--AA-G-T-C-A-G-G-G-G--TG-A-AA-GA-C-G-GT-G-G-CT-C-AA-C-C-A-T-C-G-C-A-G-T-G--C-C-C-TT-GA-T-AC-T-G-A--TG--A-G-C--T-T-G-A-A-T-A--C-AC--TA-G-A--G-G-TA---GG-C--GG--A--ATG----T-G-A-C-AA--GT-AG-CGGT-G-AAA-TGCAT-AGAT-A-TGT-C-A-C-A-G-A-AC-A-CC---GAT--T-GC-GAA-G-GC-A-G-C-TTA-CTA-T--GG-T-GT-T-AT-T-GACGC-T-G-A-GG-…	Bacteria(100);"Bacteroidetes"(100);"Sphingobacteria"(100);"Sphingobacteriales"(100);Sphingobacteriaceae(100);Pedobacter(100);Pedobacter_unclassified(100);Pedobacter_unclassified_unclassified(100);		0	0	0	0	0		0	0	0	0	0		0	0	0	0	0	0		0	0	0	0	0	0		0	0	0	0	3	4		0	0	0	0	0	0
	Otu00345	HWI-M02808_49_AEBFW_1_1106_19820_4118	AC-GG-AG-GGT--GCA-A-GC-G-T-T--AT-C-CGG-AT-TTA-T-T-GG-GT--TT-AAA-GG-GT-CC-G-TA-G-G-C-GG-A-CT-G-A-T--AA-G-T-C-A-G-T-G-G--TG-A-AA-TC-C-G-AC-A-G-CT-T-AA-C-T-G-T-C-G-A-A-C-T-G--C-C-A-TT-GA-T-AC-T-G-T--TA--G-T-C--T-T-G-A-G-T-A--G-GG--TT-G-A--A-G-TG---GC-T--GG--A--ATA----A-G-T-A-GT--GT-AG-CGGT-G-AAA-TGCGT-AGAT-A-TAG-G-A-A-G-G-A-AC-A-CC---AGT--G-GC-GAA-G-GC---G-A-CCA-CCT-G--GA-C-TG-ATAC-T-GACAC-T-G-A-GG-…	Bacteria(100);"Bacteroidetes"(100);Flavobacteria(100);"Flavobacteriales"(100);Flavobacteriaceae(100);Elizabethkingia(100);Elizabethkingia_unclassified(100);Elizabethkingia_unclassified_unclassified(100);		0	0	0	0	0		0	0	0	0	0		0	0	0	0	0	0		0	3	0	0	1	3		0	0	0	0	0	0		0	0	0	0	0	0
	Otu00346	HWI-M02808_49_AEBFW_1_2103_15253_5877	AC-GG-AG-GGA--GCA-A-GC-G-T-T--AA-T-CGG-AA-TTA-C-T-GG-GC--GT-AAA-GC-GC-AC-G-CA-G-G-C-GG-G-TT-G-G-T--AA-G-T-C-A-G-A-T-G--TG-A-AA-TC-C-C-CG-G-G-CT-C-AA-C-C-T-G-G-G-A-A-C-T-G--C-A-T-TT-GA-A-AC-T-G-G--CA--A-G-C--T-A-G-A-G-T-C--T-CG--TA-G-A--G-G-GG---GG-T--AG--A--ATT----C-C-A-G-GT--GT-AG-CGGT-G-AAA-TGCGT-AGAG-A-TCT-G-G-A-G-G-A-AT-A-CC---GGT--G-GC-GAA-G-GC-G-G-C-CCC-CTG-G--AC-G-AA-G-AC-T-GACGC-T-C-A-GG-…	Bacteria(100);"Proteobacteria"(100);Gammaproteobacteria(100);"Enterobacteriales"(100);Enterobacteriaceae(100);Enterobacteriaceae_unclassified(100);Enterobacteriaceae_unclassified(100);Enterobacteriaceae_unclassified_unclassified(100);		0	0	0	0	0		0	0	0	0	0		0	2	0	0	0	1		0	1	0	3	0	0		0	0	0	0	0	0		0	0	0	0	0	0
	Otu00347	HWI-M02808_49_AEBFW_1_2106_17129_4538	AC-GG-AG-GGA--GCA-A-GC-G-T-T--AA-T-CGG-AA-TTA-C-T-GG-GC--GT-AAA-GC-GC-AC-G-CA-G-G-C-GG-T-TT-G-T-T--AA-G-T-C-A-G-A-T-G--TG-A-AA-TC-C-C-CG-G-G-CT-C-AA-C-C-T-G-G-G-A-A-C-T-G--C-A-T-TT-GA-A-AC-T-G-G--CA--A-G-C--T-A-G-A-G-T-C--T-CG--TA-G-A--G-G-GG---GG-T--AG--A--ATT----C-C-A-G-GT--GT-AG-CGGT-G-AAA-TGCGT-AGAG-A-TCT-G-G-A-G-G-A-AT-A-CC---GGT--G-GC-GAA-G-GC-G-G-C-CCC-CTG-G--AC-G-AA-G-TC-T-GACGC-T-C-A-GT-…	Bacteria(100);"Proteobacteria"(100);Gammaproteobacteria(100);"Enterobacteriales"(100);Enterobacteriaceae(100);Enterobacteriaceae_unclassified(100);Enterobacteriaceae_unclassified(100);Enterobacteriaceae_unclassified_unclassified(100);		0	0	0	0	0		0	0	0	0	0		0	4	0	0	0	0		0	0	0	0	2	1		0	0	0	0	0	0		0	0	0	0	0	0
	Otu00348	HWI-M02808_49_AEBFW_1_2104_8353_12557	AC-GA-AG-GGG--GCT-A-GC-G-T-T--GT-T-CGG-AA-TTA-T-T-GG-GC--GT-AAA-GG-GC-GC-G-TA-G-G-C-TG-G-TT-A-A-T--AA-G-T-T-A-A-A-A-G--TG-A-AA-TC-C-C-GA-G-G-CT-T-AA-C-C-T-T-G-G-A-A-T-T-G--C-T-T-TT-AA-A-AC-T-A-T--TA--A-T-C--T-A-G-A-G-A-T--T-GA--AA-G-A--G-G-AT---AG-A--GG--A--ATT----C-C-T-G-AT--GT-AG-AGGT-A-AAA-TTCGT-AAAT-A-TTA-G-G-A-G-G-A-AC-A-CC---AGT--G-GC-GAA-G-GC-G-T-C-TAT-CTG-G--TT-C-AA-A-TC-T-GACGC-T-G-A-AG-…	Bacteria(100);"Proteobacteria"(100);"Proteobacteria"_unclassified(100);"Proteobacteria"_unclassified(100);"Proteobacteria"_unclassified(100);"Proteobacteria"_unclassified(100);"Proteobacteria"_unclassified(100);"Proteobacteria"_unclassified_unclassified(100);		0	0	0	0	0		0	0	0	0	0		0	0	0	0	0	0		0	0	0	0	0	0		0	0	0	0	0	0		0	0	2	0	2	3
	Otu00349	HWI-M02808_49_AEBFW_1_2109_13634_2685	AC-GG-AG-GGT--GCA-A-GC-G-T-T--AA-T-CGG-AA-TTA-C-T-GG-GC--GT-AAA-GC-GC-AC-G-CA-G-G-C-GG-T-TT-G-T-T--AA-G-T-C-A-G-A-T-G--TG-A-AA-TC-C-C-CG-G-G-CT-C-AA-C-C-T-G-G-G-A-A-C-T-G--C-A-T-TT-GA-A-AC-T-G-G--CA--A-G-C--T-A-G-A-G-T-C--T-CG--TA-G-A--G-G-GG---GG-T--AG--A--ATT----C-C-A-G-GT--GT-AG-CGGT-G-AAA-TGCGT-AGAG-A-TCT-G-G-A-G-G-A-AT-A-CC---GGT--G-GC-GAA-G-GC-G-G-C-CCC-CTG-G--AC-G-AA-G-TC-T-GCCGC-T-C-A-GG-…	Bacteria(100);"Proteobacteria"(100);Gammaproteobacteria(100);"Enterobacteriales"(100);Enterobacteriaceae(100);Enterobacteriaceae_unclassified(100);Enterobacteriaceae_unclassified(100);Enterobacteriaceae_unclassified_unclassified(100);		0	0	0	1	0		0	0	0	0	0		1	0	1	1	0	0		0	0	0	1	0	1		0	1	0	0	0	0		0	0	0	0	0	0
	Otu00350	HWI-M02808_49_AEBFW_1_2111_14858_5186	AC-GG-AG-GGA--GCA-A-GC-G-T-T--AA-T-CGG-AA-TTA-C-T-GG-GC--GT-AAA-GC-GC-AC-G-CA-G-G-C-GG-T-TT-G-T-T--AA-G-T-C-A-G-A-T-G--TG-A-AA-TC-C-C-CG-G-G-CT-C-AA-C-C-T-G-G-G-A-A-C-T-G--C-A-T-TT-GA-A-AC-T-G-G--CA--A-G-C--T-A-G-A-G-T-C--T-CG--TA-G-A--G-G-GG---GG-T--AG--A--ATT----C-C-A-G-GT--GT-AG-CGGT-G-AAA-TGCGT-AGAG-A-TCT-G-G-A-G-G-A-CT-A-CC---GGT--G-GC-GAA-G-GC-G-G-C-CCC-CTG-G--CC-G-AA-G-AC-T-GACGC-T-C-A-GG-…	Bacteria(100);"Proteobacteria"(100);Gammaproteobacteria(100);"Enterobacteriales"(100);Enterobacteriaceae(100);Enterobacteriaceae_unclassified(100);Enterobacteriaceae_unclassified(100);Enterobacteriaceae_unclassified_unclassified(100);		1	1	0	0	1		0	0	0	0	0		0	0	0	0	0	0		0	2	0	2	0	0		0	0	0	0	0	0		0	0	0	0	0	0
	Otu00351	HWI-M02808_49_AEBFW_1_1105_6838_21177	AC-GG-AG-GAT--GCA-A-GC-G-T-T--AT-C-CGG-AA-TCA-T-T-GG-GT--TT-AAA-GG-GT-CC-G-TA-G-G-C-GG-C-CA-A-A-T--AA-G-T-C-A-G-T-G-G--TG-A-AA-GC-C-C-AT-C-G-CT-C-AA-C-G-A-T-G-G-A-A-C-G-G--C-C-A-TT-GA-T-AC-T-G-T--TT--G-G-C--T-T-G-A-A-T-T--A-TT--AG-G-A--A-G-TA---AC-T--AG--A--ATA----T-G-T-A-GT--GT-AG-CGGT-G-AAA-TGCTT-AGAG-A-TTA-C-A-T-G-G-A-AT-A-CC---AAT--T-GC-GAA-G-GC-A-G-G-TTA-CTA-C--TA-A-TA-T-AT-T-GACGC-T-G-A-TG-…	Bacteria(100);"Bacteroidetes"(100);Flavobacteria(100);"Flavobacteriales"(100);Flavobacteriaceae(100);Flavobacterium(100);Flavobacterium_unclassified(100);Flavobacterium_unclassified_unclassified(100);		0	0	0	0	0		0	0	0	0	0		0	0	0	0	0	0		0	0	0	0	0	0		0	0	0	0	0	7		0	0	0	0	0	0
	Otu00352	HWI-M02808_49_AEBFW_1_1107_15505_5564	AC-GG-AG-GGT--GCA-A-GC-G-T-T--AA-T-CGG-AA-TTA-C-T-GG-GC--GT-AAA-GC-GC-AC-G-CA-G-G-C-GG-T-TT-G-T-T--AA-G-T-C-A-G-A-T-G--TG-A-AA-TC-C-C-CG-G-G-CT-C-AA-C-C-T-G-G-G-A-A-C-T-G--C-A-T-TT-GA-A-AC-T-G-G--CA--A-G-C--T-A-G-A-G-T-C--T-CG--TA-G-A--G-G-GG---GG-T--AG--A--ATT----C-C-A-G-GT--GT-AG-CGGT-G-AAA-TGCGT-AGAG-A-TCT-G-G-A-G-G-A-AT-A-CC---GGT--G-GC-GAA-G-GC-G-G-C-CCC-CTG-G--CC-G-AA-G-TC-T-GTCGC-T-C-T-GT-…	Bacteria(100);"Proteobacteria"(100);Gammaproteobacteria(100);"Enterobacteriales"(100);Enterobacteriaceae(100);Enterobacteriaceae_unclassified(100);Enterobacteriaceae_unclassified(100);Enterobacteriaceae_unclassified_unclassified(100);		0	1	0	0	0		0	0	0	0	0		0	0	1	0	0	3		0	0	0	0	0	0		0	0	0	0	0	0		0	1	0	0	1	0
	Otu00353	HWI-M02808_49_AEBFW_1_1103_9653_24875	AC-GA-AG-GGG--GCT-A-GC-G-T-T--GC-T-CGG-AA-TGA-C-T-GG-GC--GT-AAA-GG-GC-GC-G-TA-G-G-C-GG-T-TC-A-T-A--CA-G-T-C-A-G-A-T-G--TG-A-AA-TT-C-C-AG-G-G-CT-T-AA-C-C-T-T-G-G-G-G-C-T-G--C-A-T-TT-GA-T-AC-G-T-A--TG--G-A-C--T-A-G-A-G-T-G--T-GA--GA-G-A--G-G-GT---TG-T--GG--A--ATT----C-C-C-A-GT--GT-AG-AGGT-G-AAA-TTCGT-AGAT-A-TTG-G-G-A-A-G-A-AC-A-CC---AGT--G-GC-GAA-G-GC-G-A-C-CAC-CTG-G--AC-T-GA-T-AC-T-GACAC-T-G-A-GG-…	Bacteria(100);"Proteobacteria"(100);Alphaproteobacteria(100);Rhodospirillales(100);Acetobacteraceae(100);Asaia(100);Asaia_unclassified(100);Asaia_unclassified_unclassified(100);		0	7	0	0	0		0	0	0	0	0		0	0	0	0	0	0		0	0	0	0	0	0		0	0	0	0	0	0		0	0	0	0	0	0
	Otu00354	HWI-M02808_49_AEBFW_1_1103_7030_6239	AC-GG-AG-GGT--GCA-A-GC-G-T-T--AA-T-CGG-AA-TTA-C-T-GG-GC--GT-AAA-GC-GC-AC-G-CA-G-G-C-GG-T-TT-G-T-T--AA-G-T-C-A-G-A-T-G--TG-A-AA-TC-C-C-CG-G-G-CT-C-AA-C-C-T-T-G-G-G-G-C-T-G--C-A-T-TT-GA-T-AC-G-T-G--TA--G-A-C--T-A-G-A-G-T-G--T-GA--GA-G-A--G-G-GT---TG-T--GG--A--ATT----C-C-C-A-GT--GT-AG-AGGT-G-AAA-TTCGT-AGAT-A-TTG-G-G-A-A-G-A-AC-A-CC---GGT--G-GC-GAA-G-GC-G-G-C-AAC-CTG-G--CT-C-AT-T-AC-T-GACGC-T-G-A-GG-…	Bacteria(100);"Proteobacteria"(100);Alphaproteobacteria(100);Rhodospirillales(100);Acetobacteraceae(100);Acetobacteraceae_unclassified(100);Acetobacteraceae_unclassified(100);Acetobacteraceae_unclassified_unclassified(100);		0	0	0	0	0		0	0	0	0	0		0	0	1	0	0	0		0	0	0	0	2	0		0	2	0	0	0	0		0	0	0	0	1	0
	Otu00355	HWI-M02808_49_AEBFW_1_2112_12544_12144	AC-GA-AG-GGG--GCT-A-GC-G-T-T--GC-T-CGG-AA-TGA-C-T-GG-GC--GT-AAA-GG-GC-GC-G-TA-G-G-C-GG-T-TT-A-C-A--CA-G-T-C-A-G-A-T-G--TG-A-AA-TT-C-C-AG-G-G-CT-T-AA-C-C-T-T-G-G-G-G-C-T-G--C-A-T-TT-GA-T-AC-G-T-G--TA--G-A-C--T-A-G-A-G-T-G--T-GA--GA-G-A--G-G-GT---TG-T--GG--A--ATT----C-C-C-A-GT--GT-AG-AGGT-G-AAA-TGCAT-AGAT-A-TTA-C-T-T-A-G-A-AC-A-CC---AAT--T-GC-GAA-G-GC-A-G-G-TCA-CTA-A--GT-C-TT-A-AC-T-GACGC-T-G-A-TG-…	Bacteria(100);"Proteobacteria"(100);Alphaproteobacteria(100);Rhodospirillales(100);Acetobacteraceae(100);Acetobacteraceae_unclassified(100);Acetobacteraceae_unclassified(100);Acetobacteraceae_unclassified_unclassified(100);		0	1	0	0	0		0	0	0	0	0		0	0	0	0	0	0		0	0	0	0	0	0		0	0	0	0	0	0		0	0	0	0	0	5
	Otu00356	HWI-M02808_49_AEBFW_1_2102_16432_4283	AC-GA-AG-GGG--GCT-A-GC-G-T-T--GC-T-CGG-AA-TGA-C-T-GG-GC--GT-AAA-GG-GC-GC-G-TA-G-G-C-GG-T-TT-A-C-A--CA-G-T-C-A-G-A-T-G--TG-A-AA-TC-C-C-AG-G-G-CT-T-AA-C-C-T-T-G-G-T-G-C-T-G--C-A-T-TT-GA-T-AC-G-T-G--TA--G-A-C--T-A-G-A-G-T-G--T-GA--GA-G-A--G-G-GT---TG-T--GG--A--ATT----C-C-C-A-GT--GT-AG-AGGT-G-AAA-TTCGT-AGAT-A-TTG-G-G-A-A-G-A-AC-A-CC---GGT--G-GC-GAA-G-GC-G-G-C-AAC-CTG-G--CT-C-AT-T-AC-T-GACGC-T-G-A-GG-…	Bacteria(100);"Proteobacteria"(100);Alphaproteobacteria(100);Rhodospirillales(100);Acetobacteraceae(100);Asaia(100);Asaia_unclassified(100);Asaia_unclassified_unclassified(100);		0	0	0	0	0		1	0	0	1	0		0	0	0	0	0	0		0	1	0	0	1	0		0	1	0	0	0	0		1	0	0	0	0	0
	Otu00357	HWI-M02808_49_AEBFW_1_1106_20633_23830	AC-GA-AG-GGG--GCT-A-GC-G-T-T--GC-T-CGG-AA-TGA-C-T-GG-GC--GT-AAA-GG-GC-GC-G-TA-G-G-C-GG-T-TC-A-T-A--CA-G-T-C-A-G-A-T-G--TG-A-AA-TT-C-C-AG-G-G-CT-T-AA-C-C-T-T-G-G-G-G-C-T-G--C-A-T-TT-GA-T-AC-G-T-A--TG--G-A-C--T-A-G-A-G-T-G--T-GA--GA-G-A--G-G-GT---TG-T--GG--A--ATT----C-C-C-A-GT--GT-AG-AGGT-G-AAA-TTCGT-AGAT-A-TTG-G-G-A-A-G-A-AC-A-CC---GGT--G-GC-GAA-G-GC-A-G-G-TCA-CTA-A--GT-C-TT-A-AC-T-GACGC-T-G-A-TG-…	Bacteria(100);"Proteobacteria"(100);Alphaproteobacteria(100);Rhodospirillales(100);Acetobacteraceae(100);Asaia(100);Asaia_unclassified(100);Asaia_unclassified_unclassified(100);		0	0	0	1	0		0	0	0	0	0		0	0	0	0	0	0		0	3	0	0	0	0		2	0	0	0	0	0		0	0	0	0	0	0
	Otu00358	HWI-M02808_49_AEBFW_1_2102_15305_9236	AC-GT-AG-GTG--GCA-A-GC-G-T-T--GT-C-CGG-AT-TTA-C-T-GG-GC--GT-AAA-GG-AT-GC-G-TA-G-G-C-GG-A-TA-C-T-T--AA-G-T-C-A-G-A-T-G--TG-A-AA-AT-C-C-CG-A-G-CT-T-AA-C-T-T-G-G-G-A-A-C-T-G--C-A-T-TT-GA-A-AC-T-G-G--GT--A-T-C--T-A-G-A-G-T-G--C-GG--GA-G-A--G-G-AA---AG-T--GG--A--ATT----C-C-T-A-GT--GT-AG-CGGT-G-AAA-TGCGT-AGAG-A-TTA-G-G-A-A-G-A-AC-A-CC---AGT--G-GC-GAA-G-GC-G-A-C-TTT-CTG-G--AC-C-GT-A-AC-T-GACGC-T-G-A-GG-…	Bacteria(100);Firmicutes(100);Clostridia(100);Clostridiales(100);Clostridiaceae_1(100);Clostridium_sensu_stricto(100);Clostridium_sensu_stricto_unclassified(100);Clostridium_sensu_stricto_unclassified_unclassified(100);		0	0	0	0	0		0	0	0	0	0		2	0	0	0	0	0		0	0	0	0	0	0		0	0	0	0	0	0		0	0	0	0	4	0
	Otu00359	HWI-M02808_49_AEBFW_1_2104_13994_2857	AC-GG-AG-GGA--GCA-A-GC-G-T-T--AA-T-CGG-AA-TTA-C-T-GG-GC--GT-AAA-GC-GC-AC-G-CA-G-G-C-GG-T-TT-G-T-T--AA-G-T-C-A-G-A-T-G--TG-A-AA-TC-C-C-CG-G-G-CT-C-AA-C-C-T-G-G-G-A-A-C-T-G--C-A-T-TT-GA-A-AC-T-G-G--CA--A-G-C--T-A-G-A-G-T-C--T-CG--TA-G-A--G-G-GG---GG-T--AG--A--ATT----C-C-A-G-GT--GT-AG-CGGT-G-AAA-TGCGT-AGAG-A-TCT-G-G-A-G-G-A-AT-C-CC---GGT--G-GC-GAA-G-GC-G-G-C-CCC-CTG-G--AC-G-AA-G-AC-T-GACGC-T-C--TGG-…	Bacteria(100);"Proteobacteria"(100);Gammaproteobacteria(100);"Enterobacteriales"(100);Enterobacteriaceae(100);Enterobacteriaceae_unclassified(100);Enterobacteriaceae_unclassified(100);Enterobacteriaceae_unclassified_unclassified(100);		0	0	0	0	0		0	0	0	0	0		0	0	1	0	2	1		0	0	0	0	1	0		0	0	0	0	0	0		0	1	0	0	0	0
	Otu00360	HWI-M02808_49_AEBFW_1_2106_27472_15242	AC-AT-AG-GGT--GCA-A-GC-G-T-T--GT-C-CGG-AA-TTA-T-T-GG-GC--GT-AAA-GA-GC-CC-G-TA-G-G-T-GG-T-TC-G-T-C--AC-G-T-C-G-G-A-T-G--TG-A-AA-CT-C-T-GG-G-G-CT-T-AA-C-C-C-C-A-G-A-C-C-T-G--C-A-T-TC-GA-T-AC-G-G-G--CG--A-G-C--T-T-G-A-G-T-A--T-GG--TA-G-G--G-G-AG---TC-T--GG--A--ATT----C-C-T-G-GT--GT-AG-CGGT-G-GAA-TGCGC-AGAT-A-TCA-G-G-A-G-G-A-AC-A-CC---AAT--G-GC-GAA-G-GC-A-G-G-ACT-CTG-G--GC-C-AT-T-AC-T-GACAC-T-G-A-GG-…	Bacteria(100);"Actinobacteria"(100);Actinobacteria(100);Actinomycetales(100);Actinomycetales_unclassified(100);Actinomycetales_unclassified(100);Actinomycetales_unclassified(100);Actinomycetales_unclassified_unclassified(100);		0	0	0	0	0		0	0	0	0	0		0	0	0	0	0	0		0	0	0	6	0	0		0	0	0	0	0	0		0	0	0	0	0	0
	Otu00361	HWI-M02808_49_AEBFW_1_2102_21520_25324	AC-AG-AG-GGT--GCA-A-GC-G-T-T--GC-T-CGG-AA-TCA-T-T-GG-GC--GT-AAA-GG-GC-AG-G-TA-G-G-T-GG-T-CT-C-A-T--TT-G-T-C-T-G-G-G-G--TG-A-AA-GC-C-T-TG-G-G-CT-T-AA-C-C-C-A-A-G-A-A-G-T-G--C-C-T-CG-GA-A-AC-G-G-T--GA--G-A-C--T-A-G-A-G-T-A--C-TG--GA-G-A--G-G-GT---CG-T--GG--A--ATT----C-C-C-G-GT--GT-AG-CGGT-G-AAA-TGCGT-AGAG-A-TCG-G-G-A-G-G-A-AC-A-CC---AGC--G-GC-GAAG--GC-G-G-C-GAC-CTG-G--AC-A-GT-T-AC-T-GACAC-T-C-A-AC-…	Bacteria(100);Bacteria_unclassified(100);Bacteria_unclassified(100);Bacteria_unclassified(100);Bacteria_unclassified(100);Bacteria_unclassified(100);Bacteria_unclassified(100);Bacteria_unclassified_unclassified(100);		0	0	0	0	0		0	0	0	0	0		0	0	0	0	0	0		0	0	0	0	0	0		6	0	0	0	0	0		0	0	0	0	0	0
	Otu00362	HWI-M02808_49_AEBFW_1_2113_8363_26262	AC-GA-GG-GGT--GCA-A-GC-G-T-T--GC-T-CGG-AA-TTA-T-T-GG-GC--GT-AAA-GG-GT-TG-G-TA-G-G-T-GG-T-CT-T-A-T--TT-G-T-C-T-G-A-G-G--TG-A-AA-TC-C-C-GG-G-G-CT-T-AA-C-C-C-C-G-G-A-A-T-T-G--C-C-T-TA-GA-A-AC-G-G-T--AA--G-A-C--T-A-G-A-G-T-C--T-TA--GA-G-G--G-G-TT---TG-T--GG--A--ATT----C-C-C-G-GT--GT-AG-CGGT-G-AAA-TGCGT-AGAG-A-TCG-G-G-A-G-G-A-AC-A-CC---AGA--A-GC-GAA-G-GC-G-G-C-AAA-CTG-G--AT-A-AG-A-AC-T-GACAC-T-G-A-AC-…	Bacteria(100);Bacteria_unclassified(100);Bacteria_unclassified(100);Bacteria_unclassified(100);Bacteria_unclassified(100);Bacteria_unclassified(100);Bacteria_unclassified(100);Bacteria_unclassified_unclassified(100);		0	0	0	0	0		0	0	0	0	0		0	0	0	0	0	0		0	0	0	0	0	0		0	0	0	0	0	0		0	6	0	0	0	0
	Otu00363	HWI-M02808_49_AEBFW_1_2103_17585_3869	AC-GG-AG-GGT--GCA-A-GC-G-T-T--AA-T-CGG-AA-TTA-C-T-GG-GC--GT-AAA-GC-GC-AC-G-CA-G-G-C-GG-T-TT-G-G-T--AA-G-T-C-A-G-A-T-G--TG-A-AA-TC-C-C-CG-G-G-CT-C-AA-C-C-T-G-G-G-A-A-C-T-G--C-A-T-TT-GA-A-AC-T-G-G--CA--A-G-C--T-A-G-A-G-T-C--T-CG--TA-G-A--G-G-GG---GG-T--AG--A--ATT----C-C-A-G-GT--GT-AG-CGGT-G-AAA-TGCGT-AGAG-A-TCT-G-G-A-G-G-A-AT-T-CC---GGT--G-GC-GAA-G-GC-G-G-C-CCC-CTG-G--AC-G-AA-G-TC-T-GACGC-T-C-A-GG-…	Bacteria(100);"Proteobacteria"(100);Gammaproteobacteria(100);"Enterobacteriales"(100);Enterobacteriaceae(100);Enterobacteriaceae_unclassified(100);Enterobacteriaceae_unclassified(100);Enterobacteriaceae_unclassified_unclassified(100);		0	0	0	0	0		0	0	0	0	0		1	3	0	0	0	0		0	0	0	1	0	1		0	0	0	0	0	0		0	0	0	0	0	0
	Otu00364	HWI-M02808_49_AEBFW_1_1114_17939_3880	AC-GG-AG-GGT--GCA-A-GC-G-T-T--AA-T-CGG-AA-TTA-C-T-GG-GC--GT-AAA-GC-GC-AC-G-CA-G-G-C-GG-T-TT-G-T-T--AA-G-T-C-A-G-A-T-G--TG-A-AA-TC-C-C-CG-G-G-CT-C-AA-C-C-T-G-G-G-A-A-C-T-G--C-A-T-TT-GA-A-AC-T-G-G--CA--A-G-C--T-A-G-A-G-T-C--T-CG--TA-G-A--G-G-GG---GG-T--AG--A--ATT----C-C-A-G-GT--GT-AG-CGGT-G-AAA-TGCGT-AGAG-A-TCT-G-G-A-G-G-A-AT-A-CC---GGT--G-GC-GAA-G-GC-G-G-C-CCC-CTG-G--AC-G-AA-G-TC-T-GTCGC-T-C-T-GG-…	Bacteria(100);"Proteobacteria"(100);Gammaproteobacteria(100);"Enterobacteriales"(100);Enterobacteriaceae(100);Enterobacteriaceae_unclassified(100);Enterobacteriaceae_unclassified(100);Enterobacteriaceae_unclassified_unclassified(100);		0	0	0	0	0		0	0	0	0	0		0	1	1	0	0	0		3	0	0	0	0	1		0	0	0	0	0	0		0	0	0	0	0	0
	Otu00365	HWI-M02808_49_AEBFW_1_1109_17196_28409	AC-GG-AG-GGG--GCT-A-GC-G-T-T--GT-T-CGG-AA-TTA-C-T-GG-GC--GT-AAA-GC-GC-AC-G-TA-G-G-C-GG-C-TT-T-G-T--AA-G-T-T-A-G-A-G-G--TG-A-AA-GC-C-C-AG-A-G-CT-C-AA-C-T-C-T-G-G-A-A-C-T-G--C-C-T-TT-AA-G-AC-T-G-C--AT--C-G-C--T-T-G-A-A-T-C--A-TG--GA-G-A--G-G-TC---AG-T--GG--A--ATT----C-C-G-A-GT--GT-AG-AGGT-G-AAA-TTCGT-AGAT-A-TTC-G-G-A-A-G-A-AC-A-CC---AGT--G-GC-GAA-G-GC-G-A-C-TGA-CTG-G--AC-A-TG-T-AT-T-GACGC-T-G-A-GG-…	Bacteria(100);"Proteobacteria"(100);Alphaproteobacteria(100);Sphingomonadales(100);Sphingomonadaceae(100);Sphingomonas(100);Sphingomonas_unclassified(100);Sphingomonas_unclassified_unclassified(100);		0	0	6	0	0		0	0	0	0	0		0	0	0	0	0	0		0	0	0	0	0	0		0	0	0	0	0	0		0	0	0	0	0	0
	Otu00366	HWI-M02808_49_AEBFW_1_1104_3545_19938	AC-AG-AG-GGT--GCA-A-GC-G-T-T--GT-T-CGG-AA-TTA-C-T-GG-GC--GT-AAA-GG-GC-GC-G-TA-G-G-C-GG-T-TT-A-G-T--AA-G-T-C-A-G-A-T-G--TG-A-AA-GC-C-C-GG-G-G-CT-T-AA-C-C-C-C-G-A-A-A-G-T-G--C-G-T-TT-GA-A-AC-T-G-C--TA--G-G-C-TA-G-A-G-T-G-C----AG--TA-G-A--G-G-TT---GG-T--GG--A--ATT----C-C-C-A-GT--GG-AG-AGGT-G-AAA-TTCGT-AGAT-A-TTG-G-G-A-G-G-A-AC-A-CC---GGT--G-GC-GAA-G-GC-G-G-C-CAA-CTG-G--GC-T-GT-A-AC-T-GACGC-T-G-A-GG-…	Bacteria(100);Bacteria_unclassified(100);Bacteria_unclassified(100);Bacteria_unclassified(100);Bacteria_unclassified(100);Bacteria_unclassified(100);Bacteria_unclassified(100);Bacteria_unclassified_unclassified(100);		0	0	0	0	0		0	0	0	0	0		0	0	0	0	0	0		0	0	0	0	0	0		0	0	0	0	0	0		0	0	0	0	6	0
	Otu00367	HWI-M02808_49_AEBFW_1_2109_18124_5194	AC-GG-AG-GGT--GCA-A-GC-G-T-T--AA-T-CGG-AA-TTA-C-T-GG-GC--GT-AAA-GC-GC-AC-G-CA-G-G-C-GG-T-TT-G-G-T--AA-G-T-C-A-G-A-T-G--TG-A-AA-TC-C-C-CG-G-G-CT-C-AA-C-C-T-G-G-G-A-A-C-T-G--C-A-T-TT-GA-A-AC-T-G-G--CA--A-G-C--T-A-G-A-G-T-C--T-CG--TA-G-A--G-G-GG---GG-T--AG--A--ATT----C-C-A-G-GT--GT-AG-CGGT-G-AAA-TGCGT-AGAG-A-TCT-G-G-A-G-G-A-AT-A-CC---GGT--G-GC-GAA-G-GC-G-G-C-CCC-CTG-G--AC-G-AA-G-CC-T-GTCGC-T-C-A-GG-…	Bacteria(100);"Proteobacteria"(100);Gammaproteobacteria(100);"Enterobacteriales"(100);Enterobacteriaceae(100);Enterobacteriaceae_unclassified(100);Enterobacteriaceae_unclassified(100);Enterobacteriaceae_unclassified_unclassified(100);		0	0	0	0	0		0	0	0	0	0		0	0	1	0	0	0		1	1	0	1	0	0		1	0	0	0	0	1		0	0	0	0	0	0
	Otu00368	HWI-M02808_49_AEBFW_1_1102_15605_2897	AC-GG-AG-GGA--GCA-A-GC-G-T-T--AA-T-CGG-AA-TTA-C-T-GG-GC--GT-AAA-GC-GC-AC-G-CA-G-G-C-GG-T-TT-G-T-T--AA-G-T-C-A-G-A-T-G--GG-A-AA-TC-C-C-CG-G-G-CT-C-AA-C-C-T-G-G-G-A-A-C-T-G--C-A-T-TT-GA-A-AC-T-G-G--CA--A-G-C--T-A-G-A-G-T-C--T-CG--TA-G-A--G-G-GG---GG-T--AG--A--ATT----C-C-A-G-GT--GT-AG-CGGT-G-AAA-TGCGT-AGAG-A-TCT-G-G-A-G-G-A-AT-A-CC---GGT--G-GC-GAA-G-GC-G-G-C-CCC-CTG-G--CC-G-AA-G--C-T-GACGC-T-C-A-GG-…	Bacteria(100);"Proteobacteria"(100);Gammaproteobacteria(100);"Enterobacteriales"(100);Enterobacteriaceae(100);Enterobacteriaceae_unclassified(100);Enterobacteriaceae_unclassified(100);Enterobacteriaceae_unclassified_unclassified(100);		0	0	0	0	1		0	0	0	0	0		1	1	0	0	0	0		0	0	0	0	0	1		0	0	0	1	0	0		0	0	0	1	0	0
	Otu00369	HWI-M02808_49_AEBFW_1_1101_9025_10615	AC-GT-AG-ACC--TCA-A-GC-G-T-T--AT-C-CGG-AT-TTA-T-T-GG-GC--GT-AAA-GA-GC-AT-G-TA-G-G-T-GG-T-CC-T-T-C--AA-G-T-C-T-T-T-T-G--TA-A-AA-GG-C-C-GC-C-G-CC-T-AA-C-G-G-C-G-G-T-T-T-C-G--C-A-A-AG-GA-T-AC-T-G-T--TG--G-A-C--T-G-G-A-G-G-A--G-AT--AA-G-A--G-G-CT---GA-C--GG--A--ACA----C-A-C-G-GT--GT-AG-GGGT-G-AAA-TCCGT-TGAT-A-TCG-T-G-T-G-G-A-AC-A-CC---AAA--G-GC-GAA-G-GC-A-G-T-CAG-CTG-G--GA-T-CT-T-CC-T-GACAC-T-G-A-GA-…	Bacteria(100);Bacteria_unclassified(100);Bacteria_unclassified(100);Bacteria_unclassified(100);Bacteria_unclassified(100);Bacteria_unclassified(100);Bacteria_unclassified(100);Bacteria_unclassified_unclassified(100);		0	0	0	0	0		0	0	0	0	0		0	0	0	0	0	0		0	0	0	0	0	0		0	6	0	0	0	0		0	0	0	0	0	0
	Otu00370	HWI-M02808_49_AEBFW_1_2112_15621_5068	AC-GG-AG-GGA--GCA-A-GC-G-T-T--AA-T-CGG-AA-TTA-C-T-GG-GC--GT-AAA-GC-GC-AC-G-CA-G-G-C-GG-T-TT-G-T-T--AA-G-T-C-A-G-A-T-G--TG-A-AA-TC-C-C-CG-G-G-CT-C-AA-C-C-T-G-G-G-A-A-C-T-G--C-A-T-TT-GA-A-AC-T-G-G--CA--A-G-C--T-A-G-A-G-T-C--T-CG--TA-G-A--G-G-GG---GG-T--AG--A--ATT----C-C-A-G-GT--GT-AG-CGGT-G-AAA-TGCGT-AGAG-A-TCT-G-G-A-G-G-A-AT-C-CC---GGT--G-GC-GAA-G-GC-G-G-C-CCC-CTG-G--AC-G-AA-G-TC-T-GTCGC-T-C--TGG-…	Bacteria(100);"Proteobacteria"(100);Gammaproteobacteria(100);"Enterobacteriales"(100);Enterobacteriaceae(100);Enterobacteriaceae_unclassified(100);Enterobacteriaceae_unclassified(100);Enterobacteriaceae_unclassified_unclassified(100);		0	0	0	0	0		0	0	0	0	0		0	1	2	0	0	0		0	0	1	0	0	2		0	0	0	0	0	0		0	0	0	0	0	0
	Otu00371	HWI-M02808_49_AEBFW_1_1101_25142_14561	AC-GT-AG-GCT--TCA-A-GC-G-T-T--AT-C-CGG-AA-TTA-C-T-GG-GT--GT-AAA-GC-GT-CT-G-TA-G-G-C-GG-C-AG-A-G-T--AA-G-T-T-T-G-G-C-A--TG-A-AA-GA-C-C-GG-G-G-CT-T-AA-C-C-C-C-G-T-G-T-T-T-G--T-G-T-CG-AA-A-AC-T-G-C--TC--A-G-C--T-A-G-A-A-T-C--T-GG--GA-G-A--G-G-GA---AG-C--AG--A--ATG----A-T-G-T-GA--GT-AG-GGGT-G-CAA-TCCGT-TGAT-A-CAC-A-T-C-A-G-A-AT-A-CC---AAA--A-GC-GAA-G-GC-A-G-C-TTC-CTG-G--AA-C-AG-T-AT-T-GACGC-T-C-A-GA-…	Bacteria(100);Bacteria_unclassified(100);Bacteria_unclassified(100);Bacteria_unclassified(100);Bacteria_unclassified(100);Bacteria_unclassified(100);Bacteria_unclassified(100);Bacteria_unclassified_unclassified(100);		0	0	0	0	0		0	0	0	0	0		0	0	0	0	0	0		0	0	0	0	0	0		0	0	0	0	0	0		0	0	0	0	6	0
	Otu00372	HWI-M02808_49_AEBFW_1_2104_17322_5840	AC-GG-AG-GGT--GCA-A-GC-G-T-T--AA-T-CGG-AA-TTA-C-T-GG-GC--GT-AAA-GC-GC-AC-G-CA-G-G-C-GG-T-TT-G-T-T--AA-G-T-C-A-G-A-T-G--TG-A-AA-TC-C-C-CG-G-G-CT-C-AA-C-C-T-G-G-G-A-A-C-T-G--C-A-T-TT-GA-A-AC-T-G-G--CA--A-G-C--T-A-G-A-G-T-C--T-CG--TA-G-A--G-G-GG---GG-T--AG--A--ATT----C-C-A-G-GT--GT-AG-CGGT-G-AAA-TGCGT-AGAG-A-TCT-G-G-A-G-G-A-AT-C-CC---GGT--G-GC-GAA-G-GC-G-G-C-CCC-CTG-G--AC-G-AA-G-TC-T-GTCGC-T-C-T-GT-…	Bacteria(100);"Proteobacteria"(100);Gammaproteobacteria(100);"Enterobacteriales"(100);Enterobacteriaceae(100);Enterobacteriaceae_unclassified(100);Enterobacteriaceae_unclassified(100);Enterobacteriaceae_unclassified_unclassified(100);		0	0	0	0	0		0	0	0	0	0		0	0	1	2	0	0		1	0	0	1	0	1		0	0	0	0	0	0		0	0	0	0	0	0
	Otu00373	HWI-M02808_49_AEBFW_1_1107_18374_4332	AC-GG-AG-GGA--GCA-A-GC-G-T-T--AA-T-CGG-AA-TTA-C-T-GG-GC--GT-AAA-GC-GC-AC-G-CA-G-G-C-GG-T-TT-G-T-T--AA-G-T-C-A-G-A-T-G--TG-A-AA-TC-C-C-CG-G-G-CT-C-AA-C-C-T-G-G-G-A-A-C-T-G--C-A-T-TT-GA-A-AC-T-G-G--CA--A-G-C--T-A-G-A-G-T-C--T-CG--TA-G-A--G-G-GG---GG-T--AG--A--ATT----C-C-A-G-GT--GT-AG-CGGT-G-AAA-TGCGT-AGAG-A-TCT-G-G-A-G-G-A-AT-A-CC---GGT--G-GC-GAA-G-GC-G-G-C-CCC-CTG-G--CC-G-AA-G-AC-T-GACGC-T-C-T-GG-…	Bacteria(100);"Proteobacteria"(100);Gammaproteobacteria(100);"Enterobacteriales"(100);Enterobacteriaceae(100);Enterobacteriaceae_unclassified(100);Enterobacteriaceae_unclassified(100);Enterobacteriaceae_unclassified_unclassified(100);		0	0	0	0	0		0	0	0	0	0		1	1	1	0	0	0		0	0	0	1	0	2		0	0	0	0	0	0		0	0	0	0	0	0
	Otu00374	HWI-M02808_49_AEBFW_1_1114_9521_24549	AC-GT-AG-GGT--GCA-A-GC-G-T-T--AA-T-CGG-AA-TTA-C-T-GG-GC--GT-AAA-GC-GT-GC-G-CA-G-G-C-GG-T-TA-T-G-T--AA-G-A-C-A-G-G-T-G--TG-A-AA-TC-C-C-CG-G-G-CT-T-AA-C-C-T-G-G-G-A-A-T-G-G--C-A-T-TT-GT-G-AC-T-G-C--AT--A-G-C--T-A-G-A-G-T-G--T-GT--CA-G-A--G-G-GG---GG-T--AG--A--ATT----C-C-A-C-GT--GT-AG-CAGT-G-AAA-TGCGT-AGAG-A-TGT-G-G-A-G-G-A-AT-A-CC---GAT--G-GC-GAA-G-GC-A-G-C-CCC-CTG-G--GA-T-AA-C-AC-T-GACGC-T-C-A-TG-…	Bacteria(100);"Proteobacteria"(100);Betaproteobacteria(100);Burkholderiales(100);Oxalobacteraceae(100);Collimonas(100);Collimonas_unclassified(100);Collimonas_unclassified_unclassified(100);		0	0	0	0	0		0	0	0	0	0		6	0	0	0	0	0		0	0	0	0	0	0		0	0	0	0	0	0		0	0	0	0	0	0
	Otu00375	HWI-M02808_49_AEBFW_1_1104_3042_10889	AC-GA-AG-GGG--GCT-A-GC-G-T-T--GT-T-CGG-AA-TTA-C-T-GG-GC--GT-AAA-GC-GC-GC-G-TA-G-G-C-GG-T-TT-T-G-C--AA-G-C-C-A-G-A-G-G--TG-A-AA-TGCC---TG-A-G-CT-C-AA-C-T-T-A-G-G-A-A-T-T-G--C-C-T-TT-GG-G-AC-T-G-C--GA--G-G-C--TTT-G-A-G-G-A--C-GA--GA-G-A--G-G-TG---AG-T--GG--A--ATT----C-C-C-A-GT--GT-AG-AGGT-G-AAA-TTCGT-AGAT-A-TTG-G-G-A-A-G-A-AC-A-CC---GGT--G-GC-GAA-G-GC-G-G-C-TCA-CTG-G--CT-C-GT-T-TC-T-GACGC-T-G-T-AG-…	Bacteria(100);"Proteobacteria"(100);Alphaproteobacteria(100);Alphaproteobacteria_unclassified(100);Alphaproteobacteria_unclassified(100);Alphaproteobacteria_unclassified(100);Alphaproteobacteria_unclassified(100);Alphaproteobacteria_unclassified_unclassified(100);		0	0	0	0	0		0	0	0	0	0		0	0	0	0	0	0		0	0	0	0	0	0		0	0	0	0	0	0		0	0	0	6	0	0
	Otu00376	HWI-M02808_49_AEBFW_1_1110_17609_17123	AC-GG-AG-GGT--GCG-A-GC-G-T-T--AA-T-CGG-AA-TTA-C-T-GG-GC--GT-AAA-GG-GT-GC-G-TA-G-G-T-GG-T-TT-G-A-C--AA-G-T-T-A-T-C-T-G--TA-A-AA-GC-C-C-TG-G-G-CT-C-AA-C-C-T-G-G-G-A-A-G-G-C--C-A-G-AT-AA-A-AC-T-G-T--TA--G-A-C--T-A-G-A-G-T-A--T-GG--GA-G-A--G-G-GT---AG-T--GG--A--ATT----T-C-C-G-GT--GT-AG-CGGT-G-AAA-TGCGT-AGAG-A-TCG-G-A-A-G-G-A-AC-A-CC---AGT--G-GC-GAA-G-GC-G-G-C-TAC-CTG-G--CC-T-GA-T-AC-T-GACAC-T-G-A-AG-…	Bacteria(100);"Proteobacteria"(100);Gammaproteobacteria(100);Gammaproteobacteria_unclassified(100);Gammaproteobacteria_unclassified(100);Gammaproteobacteria_unclassified(100);Gammaproteobacteria_unclassified(100);Gammaproteobacteria_unclassified_unclassified(100);		0	0	0	0	0		0	0	0	0	0		0	0	0	0	0	0		0	0	0	0	0	0		0	0	0	0	0	0		0	0	0	0	0	6
	Otu00377	HWI-M02808_49_AEBFW_1_1103_17409_20216	AC-GA-AC-CGT--CCT-A-AC-G-T-T--GT-T-CGA-AA-TCA-C-T-GG-GC--TT-AAA-GG-GC-GC-G-TA-G-G-C-GG-G-TG-G-C-C--AA-G-T-C-T-A-G-G-G--TG-A-AA-TC-T-T-TC-G-G-CT-T-AA-C-C-G-G-A-A-A-A-T-A-G--C-C-T-TG-GA-T-AC-T-G-G--TC--G-T-C--T-C-G-A-G-G-G--A-GG--TA-G-G--G-G-TC---GT-T--GG--A--ACT----T-C-C-G-GT--GG-AG-CGGT-G-AAA-TGCGT-TGAT-A-TCG-G-A-A-G-G-A-AC-G-CC---GGT--G-GC-GAA-A-GC-G-A-A-CGA-CTG-G--AC-C-TC-T-TC-T-GACGC-T-G-A-GG-…	Bacteria(100);"Planctomycetes"(100);"Planctomycetacia"(100);Planctomycetales(100);Planctomycetaceae(100);Planctomycetaceae_unclassified(100);Planctomycetaceae_unclassified(100);Planctomycetaceae_unclassified_unclassified(100);		0	0	0	0	6		0	0	0	0	0		0	0	0	0	0	0		0	0	0	0	0	0		0	0	0	0	0	0		0	0	0	0	0	0
	Otu00378	HWI-M02808_49_AEBFW_1_1111_8321_5384	AC-GG-AG-GGT--GCA-A-GC-A-T-T--GT-C-CGG-AT-TTA-T-T-GG-GC--GT-AAA-GC-GTTTC-G-TA-G-G-C-GG-A-TT-T-G-C--AA-G-T-T-A-T-T-T-T--TC-A-AA-TA-C-C-AA-G-G-CT-C-AA-C-C-T-T-G-G-A-A-A-G-G--G-G-A-AT-AA-T-AC-T-A-C--AA--G-T-C--T-T-G-A-A-A-T--T-TA--TC-G-G--G-G-TT---TT-C--GG--A--ACT----T-G-C-G-GT--GT-AG-GGGT-G-AAA-TCCGT-TGAT-A-TCG-C-A-A-G-G-A-AC-A-CC---AAG--G-GC-GAA-G-GC-A-G-A-AAA-CTA-G--GT-A-AT-T-TT-T-GACGC-T-G-A-GG-…	Bacteria(100);Bacteria_unclassified(100);Bacteria_unclassified(100);Bacteria_unclassified(100);Bacteria_unclassified(100);Bacteria_unclassified(100);Bacteria_unclassified(100);Bacteria_unclassified_unclassified(100);		0	0	0	0	0		0	0	0	0	0		0	0	0	0	0	0		0	0	0	0	0	0		0	6	0	0	0	0		0	0	0	0	0	0
	Otu00379	HWI-M02808_49_AEBFW_1_1101_17303_25827	AC-GA-GT-GCC--CCA-A-GC-G-T-T--AT-C-CGG-AA-TTA-C-T-GG-GC--GT-AAA-GG-GT-GT-G-TA-G-G-T-GG-T-TG-T-A-T--TA-G-T-C-T-T-T-T-G--TT-A-AA-TT-C-T-TC-G-G-CT-T-AA-C-C-G-G-G-G-G-C-A-T-G--C-A-G-AA-GA-A-AC-G-G-T--AC--A-AC---T-A-G-A-G-G-A--T-AT--GA-G-G--G-G-TG---AA-T--GG--A--ACT----C-A-T-G-GA--GT-AG-GGGT-G-AAA-TCCGT-TGAT-A-TCA-T-G-G-G-G-A-AC-G-CC---AAA--A-GC-GAA-G-GC-A-G-T-TCA-CTG-G--CG-T-AT-T-CC-T-GACAC-T-G-A-AA-…	Bacteria(100);OD1(100);OD1_class_incertae_sedis(100);OD1_order_incertae_sedis(100);OD1_family_incertae_sedis(100);OD1_genus_incertae_sedis(100);OD1_genus_incertae_sedis_unclassified(100);OD1_genus_incertae_sedis_unclassified_unclassified(100);		0	0	0	0	0		0	0	0	6	0		0	0	0	0	0	0		0	0	0	0	0	0		0	0	0	0	0	0		0	0	0	0	0	0
	Otu00380	HWI-M02808_49_AEBFW_1_2103_22595_23629	AC-GA-GT-GCT--TCA-A-GC-G-T-T--AT-C-CGG-AA-TCA-T-T-GG-GC--GT-AAA-GG-GT-GT-G-TA-G-G-C-GG-T-TT-T-G-T--TA-G-T-C-T-C-G-C-G--TT-A-GA-TC-T-T-TC-G-G-CT-C-AA-C-C-G-A-G-A-G-T-C-C-G--C-G-C-GG-GA-A-AC-G-G-C--AA--G-ACT--A-A-G-A-G-G-A--T-GG--TA-G-G--G-G-TC---TT-C--GG--A--ACT----C-A-T-G-GT--GT-AG-CGGT-G-AAA-TGCGT-TGAT-A-TCA-T-G-G-G-G-A-AC-A-CC---GAA--A-GC-GAA-G-GC-A-G-A-AGA-CTG-G--AC-C-AC-T-CC-T-GACGC-T-G-A-AA-…	Bacteria(100);Bacteria_unclassified(100);Bacteria_unclassified(100);Bacteria_unclassified(100);Bacteria_unclassified(100);Bacteria_unclassified(100);Bacteria_unclassified(100);Bacteria_unclassified_unclassified(100);		0	0	0	0	0		0	0	0	0	0		0	0	0	0	0	0		0	0	0	0	0	0		0	6	0	0	0	0		0	0	0	0	0	0
	Otu00381	HWI-M02808_49_AEBFW_1_1102_12961_3164	AC-GT-AG-GGG--GCG-A-GC-G-T-T--GT-C-CGA-AG-TTA-C-T-GG-GC--GT-AAA-GC-GC-GC-G-TA-G-G-C-GG-T-TT-T-T-T--AA-G-T-C-T-G-G-G-G--TG-A-AA-GG-T-T-CAGC-G-CT-C-AA-C-G-T-G-A-A-C-A-G-T-G--C-C-T-TG-GA-T-AC-T-G-G--AA--G-A-C--T-T-G-A-A-T-C--T-GG--AA-G-A--G-G-GT---AG-T--GG--A--ATT----C-C-T-G-GT--GT-AG-CGGT-G-AAA-TGCGT-AGAT-A-TCA-G-G-A-G-G-A-AC-A-CC---GAT--G-GC-GAA-G-GC-A-G-C-TAC-CTG-G--TC-T-AA-G-AT-T-GACGC-T-G-A-GG-…	Bacteria(100);"Armatimonadetes"(100);Armatimonadia(100);Armatimonadales(100);Armatimonadaceae(100);Armatimonas_Armatimonadetes_gp1(100);Armatimonas_Armatimonadetes_gp1_unclassified(100);Armatimonas_Armatimonadetes_gp1_unclassified_unclassified(100);		0	0	0	0	0		0	0	0	0	0		0	0	0	0	0	0		0	0	0	0	0	0		0	0	0	0	0	6		0	0	0	0	0	0
	Otu00382	HWI-M02808_49_AEBFW_1_1102_27115_8671	AC-AG-AG-GGT--GCA-A-AC-T-T-T--GC-T-CGG-AT-TTA-C-T-GG-GC--GT-AAA-GC-GC-AA-G-TA-G-G-C-GG-T-CT-T-G-T--AA-G-T-C-G-G-G-T-G--TG-A-AA-AC-C-C-AG-G-G-CT-C-AA-C-C-C-T-G-G-C-A-G-T-G--C-A-C-AC-GA-T-AC-T-G-C--TT--G-A-C--T-G-G-G-G-T-A--C-TG--AA-G-A--G-G-AG---AG-C--GG--A--ATT----C-T-C-G-GT--GT-AG-AGGT-G-AAA-TTCGT-AGAT-A-TCG-G-G-A-G-G-A-AC-A-CC---AGT--G-GC-GAA-G-GC-G-G-C-TCT-CTG-G--GC-A-GA-T-AC-C-GACGC-T-G-A-GA-…	Bacteria(100);"Proteobacteria"(100);"Proteobacteria"_unclassified(100);"Proteobacteria"_unclassified(100);"Proteobacteria"_unclassified(100);"Proteobacteria"_unclassified(100);"Proteobacteria"_unclassified(100);"Proteobacteria"_unclassified_unclassified(100);		0	0	0	0	0		0	0	0	0	0		0	0	0	0	0	0		0	0	0	0	0	0		0	0	0	0	0	0		0	0	6	0	0	0
	Otu00383	HWI-M02808_49_AEBFW_1_1103_26744_6748	AC-AG-AG-GGT--GCA-A-GC-G-T-T--AA-T-CGG-AA-TTA-C-T-GG-GC--GT-AAA-GC-GC-GC-G-TA-G-G-T-GG-T-TC-G-T-T--AA-G-T-T-G-G-A-T-G--TG-A-AA-TC-C-C-CG-G-G-CT-C-AA-C-C-T-G-G-G-A-A-C-T-G--C-A-T-TC-AA-A-AC-T-G-A--CG--A-G-C--T-A-G-A-G-T-A--T-GG--TA-G-A--G-G-GT---GG-T--GG--A--ATT----T-C-C-T-GT--GT-AG-CGGT-G-AAA-TGCGT-AGAT-A-TAG-G-A-A-G-G-A-AT-A-CC---GGT--G-GC-GAA-G-GC-G-G-C-CCC-CTG-G--AC-G-AA-G-AC-T-GACGC-T-C-A-GG-…	Bacteria(100);"Proteobacteria"(100);Gammaproteobacteria(100);Gammaproteobacteria_unclassified(100);Gammaproteobacteria_unclassified(100);Gammaproteobacteria_unclassified(100);Gammaproteobacteria_unclassified(100);Gammaproteobacteria_unclassified_unclassified(100);		0	0	0	0	0		0	0	0	0	0		0	0	0	2	0	0		0	0	0	0	0	1		0	1	0	0	2	0		0	0	0	0	0	0
	Otu00384	HWI-M02808_49_AEBFW_1_1104_12224_12778	AC-GT-AG-GGC--GCA-A-GC-G-T-T--AT-C-CGG-AT-TTA-T-T-GG-GC--GT-AAA-GA-GTTGC-G-TA-G-G-C-GG-C-TG-T-G-C--GC-A-T-C-T-T-G-C-T--TG-A-AA-AT-C-C-AT-G-G-CT-T-AA-C-C-A-T-G-G-T-T-T-T-G--G-G-C-AA-GA-G-AT-G-G-C--AG--A-G-C--T-T-G-A-T-G-G--T-AT--GA-G-A--G-G-GT---GA-T--GG--A--ACC----G-A-C-T-GT--GT-AG-CAGT-G-AAA-TGCGT-TGAT-A-TAG-T-C-G-G-G-A-AC-A-CC---AAA--G-GC-GTA-G-GC-A-T-T-CAC-CTG-G--CA-T-AC-T-CA-T-GACGC-T-T-A-GG-…	Bacteria(100);Bacteria_unclassified(100);Bacteria_unclassified(100);Bacteria_unclassified(100);Bacteria_unclassified(100);Bacteria_unclassified(100);Bacteria_unclassified(100);Bacteria_unclassified_unclassified(100);		0	0	0	0	0		0	0	0	0	0		0	0	0	0	0	0		0	0	0	0	0	0		0	0	0	0	0	0		0	0	0	0	6	0
	Otu00385	HWI-M02808_49_AEBFW_1_2114_19668_28384	AC-GT-AG-GGT--CCA-A-GC-G-T-T--AA-T-CGG-AA-TTA-C-T-GG-GC--GT-AAA-GC-GT-GC-G-CA-G-G-T-GG-C-TT-G-T-T--AA-G-A-T-C-G-A-T-G--TG-A-AA-TC-C-C-CG-G-G-CT-C-AA-C-C-T-G-G-G-A-A-C-T-G--C-A-T-TG-AT-G-AC-T-G-G--CT--C-G-C--T-A-G-A-G-T-A--C-GG--CA-G-A--G-G-GG---GG-T--GG--A--ATT----C-C-A-C-GT--GT-AG-CAGT-G-AAA-TGCGT-AGAG-A-TGT-G-G-A-G-G-A-AC-A-CC---GAT--G-GC-GAA-G-GC-A-A-C-CCC-CTG-G--GC-T-GA-T-AC-T-GACAC-T-C-A-TG-…	Bacteria(100);"Proteobacteria"(100);Betaproteobacteria(100);Neisseriales(100);Neisseriaceae(100);Neisseriaceae_unclassified(100);Neisseriaceae_unclassified(100);Neisseriaceae_unclassified_unclassified(100);		0	0	0	0	0		0	0	0	3	0		3	0	0	0	0	0		0	0	0	0	0	0		0	0	0	0	0	0		0	0	0	0	0	0
	Otu00386	HWI-M02808_49_AEBFW_1_2113_18588_12135	AC-GG-AG-GGT--GCA-A-GC-G-T-T--AT-C-CGG-AT-TTA-T-T-GG-GT--TT-AAA-GG-GT-CC-G-TA-G-G-C-GG-T-TT-G-T-T--AA-G-T-C-A-G-A-T-G--TG-A-AA-TC-C-C-CG-G-G-CT-C-AA-C-C-T-G-G-G-A-A-C-T-G--C-A-T-TT-GA-A-AC-T-G-G--CA--A-G-C--T-A-G-A-G-T-C--T-CG--TA-G-A--G-G-GG---GG-T--AG--A--ATT----C-C-A-G-GT--GT-AG-CGGT-G-AAA-TGCGT-AGAG-A-TCT-G-G-A-G-G-A-AT-A-CC---GGT--G-GC-GAA-G-GC-G-G-C-CCC-CTG-G--AC-G-AA-G-AC-T-GACGC-T-C-A-GG-…	Bacteria(100);"Proteobacteria"(100);Gammaproteobacteria(100);"Enterobacteriales"(100);Enterobacteriaceae(100);Enterobacteriaceae_unclassified(100);Enterobacteriaceae_unclassified(100);Enterobacteriaceae_unclassified_unclassified(100);		0	2	0	0	0		0	0	0	0	0		0	0	0	0	0	0		1	0	0	0	0	0		2	0	0	0	0	0		0	0	0	1	0	0
	Otu00387	HWI-M02808_49_AEBFW_1_2105_23629_7227	AC-AG-AG-GTC--TCA-A-CC-G-T-T--GT-T-CGG-AT-TCA-T-T-GG-GC--GT-AAA-GG-GT-GC-G-TA-G-G-C-GG-C-GG-A-G-T--AA-G-T-C-A-G-G-T-G--TG-A-AA-TC-T-C-GG-G-G-CT-C-AA-C-C-C-C-G-A-A-A-C-T-G--C-A-C-TT-GA-T-AC-T-G-C--TT--C-G-C--T-A-G-A-G-T-A--T-TG--GA-G-A--G-G-AG---AT-T--GG--A--ATT----T-A-C-G-GT--GT-AG-CAGT-G-AAA-TGCGT-AGAT-A-TCG-T-A-A-G-G-A-AG-A-CC---AGT--G-GC-GAA-G-GC-G-A-A-TCT-CTG-G--AC-A-AT-T-AC-T-GACGC-T-G-A-GG-…	Bacteria(100);"Verrucomicrobia"(100);Spartobacteria(100);Spartobacteria_order_incertae_sedis(100);Spartobacteria_family_incertae_sedis(100);Spartobacteria_genera_incertae_sedis(100);Spartobacteria_genera_incertae_sedis_unclassified(100);Spartobacteria_genera_incertae_sedis_unclassified_unclassified(100);		0	0	0	0	0		0	0	0	0	0		0	0	0	0	0	0		0	0	0	6	0	0		0	0	0	0	0	0		0	0	0	0	0	0
	Otu00388	HWI-M02808_49_AEBFW_1_1102_10571_24516	AC-GA-AG-GCC--CCG-A-GC-G-T-T--AT-C-CGG-AT-TTA-T-T-GG-GC--GT-AAA-GA-GT-GC-G-CA-G-G-T-GG-T-TT-T-G-T--GC-G-T-C-T-C-G-C-G--TT-A-AA-TG-T-C-AG-A-G-CC-T-AA-C-T-C-T-G-T-C-A-C-C-G--C-G-T-GG-GA-T-AC-G-G-C--AA--A-A-C--T-A-G-A-G-C-A--T-GT--AA-G-A--G-G-TG---AC-T--AG--A--ATT----C-A-C-G-GT--GT-AG-GGGT-G-AAA-TCCGT-TGAT-A-TCG-T-G-G-A-G-A-AT-A-CC---AAA--G-GC-GAA-G-GC-A-G-G-TCA-CTG-G--TA-C-AT-T-GC-T-GACAC-T-C-A-GG-…	Bacteria(100);Bacteria_unclassified(100);Bacteria_unclassified(100);Bacteria_unclassified(100);Bacteria_unclassified(100);Bacteria_unclassified(100);Bacteria_unclassified(100);Bacteria_unclassified_unclassified(100);		0	0	0	0	0		6	0	0	0	0		0	0	0	0	0	0		0	0	0	0	0	0		0	0	0	0	0	0		0	0	0	0	0	0
	Otu00389	HWI-M02808_49_AEBFW_1_2111_12945_11135	AC-GG-AG-GGT--GCA-A-GC-G-T-T--AA-T-CGG-AA-TTA-C-T-GG-GC--GT-AAA-GC-GC-AC-G-CA-G-G-C-GG-T-TT-G-T-T--AA-G-T-C-A-G-A-T-G--TG-A-AA-TC-C-C-CG-G-G-CT-C-AA-C-C-T-G-G-G-A-A-C-T-G--C-A-T-TC-AA-A-AC-T-G-A--CG--A-G-C--T-A-G-A-G-T-A--T-GG--TA-G-A--G-G-GT---GG-T--GG--A--ATT----T-C-C-T-GT--GT-AG-CGGT-G-AAA-TGCGT-AGAT-A-TTA-C-T-T-A-G-A-AC-A-CC---AAT--T-GC-GAA-G-GCAG-G-T-CAC-TAA-G--TC-T-TA---AC-T-GACGC-T-G-A-TG-…	Bacteria(100);Bacteria_unclassified(100);Bacteria_unclassified(100);Bacteria_unclassified(100);Bacteria_unclassified(100);Bacteria_unclassified(100);Bacteria_unclassified(100);Bacteria_unclassified_unclassified(100);		0	0	0	0	0		0	0	0	0	0		0	0	0	0	0	0		0	0	0	0	0	0		0	0	3	0	3	0		0	0	0	0	0	0
	Otu00390	HWI-M02808_49_AEBFW_1_1106_12917_9255	AC-AG-AG-GGC--CCG-A-GC-G-T-T--AC-C-CGG-AA-TTA-C-T-GG-GC--GT-AAA-GA-GT-GC-G-TA-G-G-T-GG-T-CG-T-G-T--TA-G-T-C-G-T-T-T-G--TT-A-AA-AA-C-C-AG-G-G-CT-C-AA-C-C-C-T-G-G-A-A-G-T-G--C-G-A-GC-GA-A-AC-G-G-C--AC--G-A-C--T-C-G-A-G-G-G--A-GT--GA-G-A--G-G-TG---AA-T--GG--A--ACT----C-A-T-G-GT--GT-AG-GGGT-G-AAA-TCCGT-TGAT-A-TTA-T-G-G-G-G-A-AC-A-CC---GAA--A-GC-GAA-G-GC-A-A-T-TCA-CTG-G--CA-C-TT-T-CC-T-GACAC-T-C-A-AG-…	Bacteria(100);Bacteria_unclassified(100);Bacteria_unclassified(100);Bacteria_unclassified(100);Bacteria_unclassified(100);Bacteria_unclassified(100);Bacteria_unclassified(100);Bacteria_unclassified_unclassified(100);		0	0	0	0	0		0	0	0	0	0		0	0	0	0	0	0		0	0	0	0	0	0		0	0	0	0	0	0		0	6	0	0	0	0
	Otu00391	HWI-M02808_49_AEBFW_1_1101_16970_21893	AC-GA-GT-GCT--CCA-A-GC-G-T-T--AT-C-CGG-AA-TCA-T-T-GG-GC--GT-AAA-GG-GT-GT-G-TA-G-G-T-GG-T-TG-T-G-T--TA-G-T-C-T-T-T-T-G--TT-A-AA-TT-C-T-TC-G-G-CT-T-AA-C-C-G-G-G-G-G-C-A-T-G--C-A-G-AG-GA-A-AC-G-G-C--AC--A-AC---T-A-G-A-G-G-A--T-GC--GA-G-A--G-G-TA---CA-G--GG--A--ACT----C-A-T-G-GA--GT-AG-GGGT-G-AAA-TCCGT-TGAT-A-TCA-T-G-G-G-G-A-AC-A-CC---GAA--A-GC-GAA-G-GC-A-C-T-GTA-CTG-G--CG-C-AC-T-CC-T-GACAC-T-G-A-AA-…	Bacteria(100);OD1(100);OD1_class_incertae_sedis(100);OD1_order_incertae_sedis(100);OD1_family_incertae_sedis(100);OD1_genus_incertae_sedis(100);OD1_genus_incertae_sedis_unclassified(100);OD1_genus_incertae_sedis_unclassified_unclassified(100);		0	0	0	0	0		0	0	0	0	0		0	0	0	0	0	0		0	0	0	0	0	0		0	0	0	0	0	0		0	0	0	6	0	0
	Otu00392	HWI-M02808_49_AEBFW_1_1101_17327_18970	AC-GG-AG-GGT--GCA-A-GC-G-T-T--AT-C-CGG-AT-TCA-C-T-GG-GT--TT-AAA-GG-GT-GC-G-TA-G-G-A-GG-G-TA-G-G-A--AA-G-T-C-A-G-T-G-G--TG-A-AA-TC-T-T-CG-A-G-CT-T-AA-C-T-C-G-G-A-A-A-C-T-G--C-C-G-TT-GA-T-AC-T-A-C--TT--A-T-C--T-T-G-A-A-T-A--T-CG--TG-G-A--G-G-TG---AG-C--GG--A--ATA----T-G-T-C-AT--GT-AG-CGGT-G-AAA-TGCTT-AGAT-A-TGA-C-A-T-A-G-A-AC-A-CC---AAT--T-GC-GAA-G-GC-A-G-C-TCG-CTA-C--AC-G-AA-T-AT-T-GACTC-T-G-A-GG-…	Bacteria(100);"Bacteroidetes"(100);"Sphingobacteria"(100);"Sphingobacteriales"(100);Chitinophagaceae(100);Flavisolibacter(100);Flavisolibacter_unclassified(100);Flavisolibacter_unclassified_unclassified(100);		6	0	0	0	0		0	0	0	0	0		0	0	0	0	0	0		0	0	0	0	0	0		0	0	0	0	0	0		0	0	0	0	0	0
	Otu00393	HWI-M02808_49_AEBFW_1_2103_8951_19410	AC-GG-AG-GGT--GCA-A-GC-G-T-T--AT-C-CGG-AT-TTA-C-T-GG-GT--TT-AAA-GG-GT-GC-G-TA-G-G-T-GG-G-TC-A-G-T--AA-G-T-C-A-G-T-G-G--TG-A-AA-TC-T-C-CG-A-G-CT-T-AA-C-T-C-G-G-A-A-A-C-T-G--C-C-A-TT-GA-T-AC-T-A-T--AG--A-T-C--T-T-G-A-A-T-T--A-TC--TG-G-A--G-G-TA---AG-C--GG--A--ATA----T-G-T-C-AT--GT-AG-CGGT-G-AAA-TGCTT-AGAT-A-TGA-C-A-T-A-G-A-AC-A-CC---AAT--T-GC-GAA-G-GC-A-G-C-TTA-CTA-C--GG-A-TA-T-AT-T-GACAC-T-G-A-GG-…	Bacteria(100);"Bacteroidetes"(100);"Sphingobacteria"(100);"Sphingobacteriales"(100);Chitinophagaceae(100);Ferruginibacter(100);Ferruginibacter_unclassified(100);Ferruginibacter_unclassified_unclassified(100);		0	0	0	0	0		0	0	0	0	0		0	0	0	0	0	0		0	0	0	0	0	0		0	0	1	0	5	0		0	0	0	0	0	0
	Otu00394	HWI-M02808_49_AEBFW_1_2112_19427_10638	AC-GG-AG-GGT--GCG-A-GC-G-T-T--AA-T-CGG-AA-TTA-C-T-GG-GC--GT-AAA-GC-GC-AC-G-CA-G-G-C-GG-T-CT-G-T-T--AA-G-C-T-A-G-A-T-G--TG-A-AA-GC-C-C-CG-C-G-CT-C-AA-C-G-T-G-G-G-A-G-G-G-T--C-A-T-TT-AG-A-AC-T-G-G--CA--G-A-C--T-A-G-A-G-T-C--T-TG--GA-G-G--G-G-GG---AG-T--GG--A--ATT----C-C-A-G-GT--GT-AG-CGGT-G-AAA-TGCGT-AGAG-A-TCT-G-G-A-G-G-A-AC-A-TC---AAT--G-GC-GAA-G-GC-A-A-C-TCC-CTG-G--CC--AAA-G-AC-T-GACGC-T-C-A-TG-…	Bacteria(100);"Proteobacteria"(100);Gammaproteobacteria(100);Alteromonadales(100);Alteromonadaceae(100);Alteromonadaceae_unclassified(100);Alteromonadaceae_unclassified(100);Alteromonadaceae_unclassified_unclassified(100);		0	5	0	0	0		0	0	0	0	0		0	0	0	0	0	0		0	0	0	0	0	0		0	0	0	0	0	0		0	0	0	0	0	0
